# Supplementary material for: Omic horizon expression: a database of gene expression based on RNA sequencing data
Source: BMC Genomics. 2023 Nov 8;24:674. doi: 10.1186/s12864-023-09781-9 (PMC10634139; doi:10.1186/s12864-023-09781-9)
Supplement: Supplementary file 1 — Additional file 1: Brief information of 2,762 samples based on the sequencing run data. Rat strain, age, sex and the associated PubMed IDs are indicated when the information is available on the NCBI web pages [file 12864_2023_9781_MOESM1_ESM.xlsx]

## Sheet: Sheet1
No.	Run ID	Strain	Age	Sex	PubMed ID
1	SRR10241345	Sprague Dawley			32083717
2	SRR10241346	Sprague Dawley			32083717
3	SRR10241347	Sprague Dawley			32083717
4	SRR10241348	Sprague Dawley			32083717
5	SRR10241349	Sprague Dawley			32083717
6	SRR10241350	Sprague Dawley			32083717
7	SRR10241351	Sprague Dawley			32083717
8	SRR10241352	Sprague Dawley			32083717
9	SRR10241353	Sprague Dawley			32083717
10	SRR10241354	Sprague Dawley			32083717
11	SRR10241355	Sprague Dawley			32083717
12	SRR10241356	Sprague Dawley			32083717
13	SRR10241357	Sprague Dawley			32083717
14	SRR10241358	Sprague Dawley			32083717
15	SRR10241359	Sprague Dawley			32083717
16	SRR10241360	Sprague Dawley			32083717
17	SRR10241361	Sprague Dawley			32083717
18	SRR10241362	Sprague Dawley			32083717
19	SRR10241363	Sprague Dawley			32083717
20	SRR10241364	Sprague Dawley			32083717
21	SRR10241365	Sprague Dawley			32083717
22	SRR10241366	Sprague Dawley			32083717
23	SRR10241367	Sprague Dawley			32083717
24	SRR10241368	Sprague Dawley			32083717
25	SRR10241369	Sprague Dawley			32083717
26	SRR10241370	Sprague Dawley			32083717
27	SRR10241371	Sprague Dawley			32083717
28	SRR10241372	Sprague Dawley			32083717
29	SRR10241373	Sprague Dawley			32083717
30	SRR10241374	Sprague Dawley			32083717
31	SRR10241375	Sprague Dawley			32083717
32	SRR10241376	Sprague Dawley			32083717
33	SRR12927159	SHR/OlaIpcv
34	SRR13296121				34041258
35	SRR13296123				34041258
36	SRR13296124				34041258
37	SRR13296125				34041258
38	SRR13296126				34041258
39	SRR13296127				34041258
40	SRR13296128				34041258
41	SRR13296129				34041258
42	SRR13296130				34041258
43	SRR13296131				34041258
44	SRR13296132				34041258
45	SRR13296133				34041258
46	SRR13510295	Dahl S		Male	33815135
47	SRR13510296	Dahl S		Male	33815135
48	SRR13510300	Dahl S		Male	33815135
49	SRR13510301	Dahl S		Male	33815135
50	SRR13510304	Dahl S		Female	33815135
51	SRR13510305	Dahl S		Female	33815135
52	SRR13510308	Dahl S		Male	33815135
53	SRR13510309	Dahl S		Female	33815135
54	SRR13510310	Dahl S		Female	33815135
55	SRR13863546	Fischer 344 x Brown Norway	8 months	Male	34547403
56	SRR1169893	Fischer 344	2 weeks	Female	25150839, 25150838, 25150837, 25254650, 25633159, 33354967, 24510058, 25977771
57	SRR1169894	Fischer 344	2 weeks	Female	25150839, 25150838, 25150837, 25254650, 25633159, 33354967, 24510058, 25977771
58	SRR1169895	Fischer 344	2 weeks	Female	25150839, 25150838, 25150837, 25254650, 25633159, 33354967, 24510058, 25977771
59	SRR1169896	Fischer 344	2 weeks	Female	25150839, 25150838, 25150837, 25254650, 25633159, 33354967, 24510058, 25977771
60	SRR1169897	Fischer 344	2 weeks	Female	25150839, 25150838, 25150837, 25254650, 25633159, 33354967, 24510058, 25977771
61	SRR1169898	Fischer 344	2 weeks	Female	25150839, 25150838, 25150837, 25254650, 25633159, 33354967, 24510058, 25977771
62	SRR1169899	Fischer 344	2 weeks	Female	25150839, 25150838, 25150837, 25254650, 25633159, 33354967, 24510058, 25977771
63	SRR1169900	Fischer 344	2 weeks	Female	25150839, 25150838, 25150837, 25254650, 25633159, 33354967, 24510058, 25977771
64	SRR1169901	Fischer 344	6 weeks	Female	25150839, 25150838, 25150837, 25254650, 25633159, 33354967, 24510058, 25977771
65	SRR1169902	Fischer 344	6 weeks	Female	25150839, 25150838, 25150837, 25254650, 25633159, 33354967, 24510058, 25977771
66	SRR1169903	Fischer 344	6 weeks	Female	25150839, 25150838, 25150837, 25254650, 25633159, 33354967, 24510058, 25977771
67	SRR1169904	Fischer 344	6 weeks	Female	25150839, 25150838, 25150837, 25254650, 25633159, 33354967, 24510058, 25977771
68	SRR1169905	Fischer 344	6 weeks	Female	25150839, 25150838, 25150837, 25254650, 25633159, 33354967, 24510058, 25977771
69	SRR1169906	Fischer 344	6 weeks	Female	25150839, 25150838, 25150837, 25254650, 25633159, 33354967, 24510058, 25977771
70	SRR1169907	Fischer 344	6 weeks	Female	25150839, 25150838, 25150837, 25254650, 25633159, 33354967, 24510058, 25977771
71	SRR1169908	Fischer 344	6 weeks	Female	25150839, 25150838, 25150837, 25254650, 25633159, 33354967, 24510058, 25977771
72	SRR1169909	Fischer 344	21 weeks	Female	25150839, 25150838, 25150837, 25254650, 25633159, 33354967, 24510058, 25977771
73	SRR1169910	Fischer 344	21 weeks	Female	25150839, 25150838, 25150837, 25254650, 25633159, 33354967, 24510058, 25977771
74	SRR1169911	Fischer 344	21 weeks	Female	25150839, 25150838, 25150837, 25254650, 25633159, 33354967, 24510058, 25977771
75	SRR1169912	Fischer 344	21 weeks	Female	25150839, 25150838, 25150837, 25254650, 25633159, 33354967, 24510058, 25977771
76	SRR1169913	Fischer 344	21 weeks	Female	25150839, 25150838, 25150837, 25254650, 25633159, 33354967, 24510058, 25977771
77	SRR1169914	Fischer 344	21 weeks	Female	25150839, 25150838, 25150837, 25254650, 25633159, 33354967, 24510058, 25977771
78	SRR1169915	Fischer 344	21 weeks	Female	25150839, 25150838, 25150837, 25254650, 25633159, 33354967, 24510058, 25977771
79	SRR1169916	Fischer 344	21 weeks	Female	25150839, 25150838, 25150837, 25254650, 25633159, 33354967, 24510058, 25977771
80	SRR1169917	Fischer 344	104 weeks	Female	25150839, 25150838, 25150837, 25254650, 25633159, 33354967, 24510058, 25977771
81	SRR1169918	Fischer 344	104 weeks	Female	25150839, 25150838, 25150837, 25254650, 25633159, 33354967, 24510058, 25977771
82	SRR1169919	Fischer 344	104 weeks	Female	25150839, 25150838, 25150837, 25254650, 25633159, 33354967, 24510058, 25977771
83	SRR1169920	Fischer 344	104 weeks	Female	25150839, 25150838, 25150837, 25254650, 25633159, 33354967, 24510058, 25977771
84	SRR1169921	Fischer 344	104 weeks	Female	25150839, 25150838, 25150837, 25254650, 25633159, 33354967, 24510058, 25977771
85	SRR1169922	Fischer 344	104 weeks	Female	25150839, 25150838, 25150837, 25254650, 25633159, 33354967, 24510058, 25977771
86	SRR1169923	Fischer 344	104 weeks	Female	25150839, 25150838, 25150837, 25254650, 25633159, 33354967, 24510058, 25977771
87	SRR1169924	Fischer 344	104 weeks	Female	25150839, 25150838, 25150837, 25254650, 25633159, 33354967, 24510058, 25977771
88	SRR1169925	Fischer 344	2 weeks	Male	25150839, 25150838, 25150837, 25254650, 25633159, 33354967, 24510058, 25977771
89	SRR1169926	Fischer 344	2 weeks	Male	25150839, 25150838, 25150837, 25254650, 25633159, 33354967, 24510058, 25977771
90	SRR1169927	Fischer 344	2 weeks	Male	25150839, 25150838, 25150837, 25254650, 25633159, 33354967, 24510058, 25977771
91	SRR1169928	Fischer 344	2 weeks	Male	25150839, 25150838, 25150837, 25254650, 25633159, 33354967, 24510058, 25977771
92	SRR1169929	Fischer 344	2 weeks	Male	25150839, 25150838, 25150837, 25254650, 25633159, 33354967, 24510058, 25977771
93	SRR1169930	Fischer 344	2 weeks	Male	25150839, 25150838, 25150837, 25254650, 25633159, 33354967, 24510058, 25977771
94	SRR1169931	Fischer 344	2 weeks	Male	25150839, 25150838, 25150837, 25254650, 25633159, 33354967, 24510058, 25977771
95	SRR1169932	Fischer 344	2 weeks	Male	25150839, 25150838, 25150837, 25254650, 25633159, 33354967, 24510058, 25977771
96	SRR1169933	Fischer 344	2 weeks	Male	25150839, 25150838, 25150837, 25254650, 25633159, 33354967, 24510058, 25977771
97	SRR1169934	Fischer 344	6 weeks	Male	25150839, 25150838, 25150837, 25254650, 25633159, 33354967, 24510058, 25977771
98	SRR1169935	Fischer 344	6 weeks	Male	25150839, 25150838, 25150837, 25254650, 25633159, 33354967, 24510058, 25977771
99	SRR1169936	Fischer 344	6 weeks	Male	25150839, 25150838, 25150837, 25254650, 25633159, 33354967, 24510058, 25977771
100	SRR1169937	Fischer 344	6 weeks	Male	25150839, 25150838, 25150837, 25254650, 25633159, 33354967, 24510058, 25977771
101	SRR1169938	Fischer 344	6 weeks	Male	25150839, 25150838, 25150837, 25254650, 25633159, 33354967, 24510058, 25977771
102	SRR1169939	Fischer 344	6 weeks	Male	25150839, 25150838, 25150837, 25254650, 25633159, 33354967, 24510058, 25977771
103	SRR1169940	Fischer 344	6 weeks	Male	25150839, 25150838, 25150837, 25254650, 25633159, 33354967, 24510058, 25977771
104	SRR1169941	Fischer 344	6 weeks	Male	25150839, 25150838, 25150837, 25254650, 25633159, 33354967, 24510058, 25977771
105	SRR1169942	Fischer 344	21 weeks	Male	25150839, 25150838, 25150837, 25254650, 25633159, 33354967, 24510058, 25977771
106	SRR1169943	Fischer 344	21 weeks	Male	25150839, 25150838, 25150837, 25254650, 25633159, 33354967, 24510058, 25977771
107	SRR1169944	Fischer 344	21 weeks	Male	25150839, 25150838, 25150837, 25254650, 25633159, 33354967, 24510058, 25977771
108	SRR1169945	Fischer 344	21 weeks	Male	25150839, 25150838, 25150837, 25254650, 25633159, 33354967, 24510058, 25977771
109	SRR1169946	Fischer 344	21 weeks	Male	25150839, 25150838, 25150837, 25254650, 25633159, 33354967, 24510058, 25977771
110	SRR1169947	Fischer 344	21 weeks	Male	25150839, 25150838, 25150837, 25254650, 25633159, 33354967, 24510058, 25977771
111	SRR1169948	Fischer 344	21 weeks	Male	25150839, 25150838, 25150837, 25254650, 25633159, 33354967, 24510058, 25977771
112	SRR1169949	Fischer 344	21 weeks	Male	25150839, 25150838, 25150837, 25254650, 25633159, 33354967, 24510058, 25977771
113	SRR1169950	Fischer 344	104 weeks	Male	25150839, 25150838, 25150837, 25254650, 25633159, 33354967, 24510058, 25977771
114	SRR1169951	Fischer 344	104 weeks	Male	25150839, 25150838, 25150837, 25254650, 25633159, 33354967, 24510058, 25977771
115	SRR1169952	Fischer 344	104 weeks	Male	25150839, 25150838, 25150837, 25254650, 25633159, 33354967, 24510058, 25977771
116	SRR1169953	Fischer 344	104 weeks	Male	25150839, 25150838, 25150837, 25254650, 25633159, 33354967, 24510058, 25977771
117	SRR1169954	Fischer 344	104 weeks	Male	25150839, 25150838, 25150837, 25254650, 25633159, 33354967, 24510058, 25977771
118	SRR1169955	Fischer 344	104 weeks	Male	25150839, 25150838, 25150837, 25254650, 25633159, 33354967, 24510058, 25977771
119	SRR1169956	Fischer 344	104 weeks	Male	25150839, 25150838, 25150837, 25254650, 25633159, 33354967, 24510058, 25977771
120	SRR1169957	Fischer 344	104 weeks	Male	25150839, 25150838, 25150837, 25254650, 25633159, 33354967, 24510058, 25977771
121	SRR1169958	Fischer 344	104 weeks	Male	25150839, 25150838, 25150837, 25254650, 25633159, 33354967, 24510058, 25977771
122	SRR5249544
123	SRR5249545
124	SRR5249546
125	SRR5249547
126	SRR5249548
127	SRR5249549
128	SRR8129819	Sprague Dawley	12 weeks
129	SRR8129820	Sprague Dawley	12 weeks
130	SRR8129821	Sprague Dawley	12 weeks
131	SRR8129822	Sprague Dawley	12 weeks
132	SRR8129823	Sprague Dawley	12 weeks
133	SRR8129824	Sprague Dawley	12 weeks
134	SRR8129825	Sprague Dawley	12 weeks
135	SRR8129826	Sprague Dawley	12 weeks
136	SRR13777513	Sprague Dawley	4 weeks		33859983
137	SRR13777514	Sprague Dawley	4 weeks		33859983
138	SRR13777515	Sprague Dawley	4 weeks		33859983
139	SRR13777518	Sprague Dawley	5 weeks		33859983
140	SRR13777519	Sprague Dawley	5 weeks		33859983
141	SRR13777520	Sprague Dawley	5 weeks		33859983
142	SRR17130520				35040587
143	SRR17130521				35040587
144	SRR17130522				35040587
145	SRR17130523				35040587
146	SRR17130524				35040587
147	SRR12583189	BN		Male	34367159
148	SRR12583190	BN		Male	34367159
149	SRR12583191	BN		Male	34367159
150	SRR12583192	BN		Male	34367159
151	SRR12583193	BN		Male	34367159
152	SRR12583194	BN		Male	34367159
153	SRR12583195	BN		Male	34367159
154	SRR12583196	BN		Male	34367159
155	SRR12583197	BN		Male	34367159
156	SRR12583198	BN		Male	34367159
157	SRR12583199	BN		Male	34367159
158	SRR12583200	BN		Male	34367159
159	SRR12583201	BN		Male	34367159
160	SRR12583202	BN		Male	34367159
161	SRR12583203	BN		Male	34367159
162	SRR12583204	BN		Male	34367159
163	SRR12583205	BN		Male	34367159
164	SRR12583206	BN		Male	34367159
165	SRR12583207	BN		Male	34367159
166	SRR12583208	BN		Male	34367159
167	SRR12583209	BN		Male	34367159
168	SRR12583210	BN		Male	34367159
169	SRR12583211	BN		Male	34367159
170	SRR12583212	BN		Male	34367159
171	SRR12583213	BN		Male	34367159
172	SRR12583214	BN		Male	34367159
173	SRR12583215	BN		Male	34367159
174	SRR12583216	BN		Male	34367159
175	SRR12583217	BN		Male	34367159
176	SRR12583218	BN		Male	34367159
177	SRR12583219	BN		Male	34367159
178	SRR12583220	BN		Male	34367159
179	SRR12583221	BN		Male	34367159
180	SRR12583222	BN		Male	34367159
181	SRR12583223	BN		Male	34367159
182	SRR12583224	BN		Male	34367159
183	SRR12583225	BN		Male	34367159
184	SRR12583226	BN		Male	34367159
185	SRR12583227	BN		Male	34367159
186	SRR12583228	BN		Male	34367159
187	SRR12583229	BN		Male	34367159
188	SRR12583230	BN		Male	34367159
189	SRR12583231	BN		Male	34367159
190	SRR12583232	BN		Male	34367159
191	SRR12583233	BN		Male	34367159
192	SRR12583234	BN		Male	34367159
193	SRR12583235	BN		Male	34367159
194	SRR12583236	PVG		Male	34367159
195	SRR12583237	PVG		Male	34367159
196	SRR12583238	PVG		Male	34367159
197	SRR12583239	PVG		Male	34367159
198	SRR12583240	PVG		Male	34367159
199	SRR12583241	PVG		Male	34367159
200	SRR12583242	PVG		Male	34367159
201	SRR12583243	PVG		Male	34367159
202	SRR12583244	PVG		Male	34367159
203	SRR12583245	PVG		Male	34367159
204	SRR12583246	PVG		Male	34367159
205	SRR12583247	PVG		Male	34367159
206	SRR12583248	PVG		Male	34367159
207	SRR12583249	PVG		Male	34367159
208	SRR12583250	PVG		Male	34367159
209	SRR12583251	PVG		Male	34367159
210	SRR12583252	PVG		Male	34367159
211	SRR12583253	PVG		Male	34367159
212	SRR12583254	PVG		Male	34367159
213	SRR12583255	PVG		Male	34367159
214	SRR12583256	PVG		Male	34367159
215	SRR12583257	PVG		Male	34367159
216	SRR12583258	PVG		Male	34367159
217	SRR12583259	PVG		Male	34367159
218	SRR12583260	PVG		Male	34367159
219	SRR12583261	PVG		Male	34367159
220	SRR12583262	PVG		Male	34367159
221	SRR12583263	PVG		Male	34367159
222	SRR12583264	PVG		Male	34367159
223	SRR12583265	PVG		Male	34367159
224	SRR12583266	PVG		Male	34367159
225	SRR12583267	PVG		Male	34367159
226	SRR12583269	PVG		Male	34367159
227	SRR12583270	PVG		Male	34367159
228	SRR12583271	PVG		Male	34367159
229	SRR12583272	PVG		Male	34367159
230	SRR12583273	PVG		Male	34367159
231	SRR12583274	PVG		Male	34367159
232	SRR12583275	PVG		Male	34367159
233	SRR12583276	PVG		Male	34367159
234	SRR12583277	PVG		Male	34367159
235	SRR12583278	PVG		Male	34367159
236	SRR12583279	PVG		Male	34367159
237	SRR12583280	PVG		Male	34367159
238	SRR12583281	PVG		Male	34367159
239	SRR12583282	PVG		Male	34367159
240	SRR12583283	PVG		Male	34367159
241	SRR12583284	PVG		Male	34367159
242	SRR12583285	PVG		Male	34367159
243	SRR5412863	Sprague Dawley	120-123 days	Male	28736532
244	SRR5412864	Sprague Dawley	120-123 days	Male	28736532
245	SRR5412865	Sprague Dawley	120-123 days	Male	28736532
246	SRR5412866	Sprague Dawley	120-123 days	Male	28736532
247	SRR5412867	Sprague Dawley	120-123 days	Male	28736532
248	SRR5412868	Sprague Dawley	120-123 days	Male	28736532
249	SRR5412869	Sprague Dawley	120-123 days	Male	28736532
250	SRR5412870	Sprague Dawley	120-123 days	Male	28736532
251	SRR5412871	Sprague Dawley	120-123 days	Male	28736532
252	SRR5412872	Sprague Dawley	120-123 days	Male	28736532
253	SRR5412873	Sprague Dawley	120-123 days	Male	28736532
254	SRR5412874	Sprague Dawley	120-123 days	Male	28736532
255	SRR5412875	Sprague Dawley	120-123 days	Male	28736532
256	SRR5412876	Sprague Dawley	120-123 days	Male	28736532
257	SRR5412877	Sprague Dawley	120-123 days	Male	28736532
258	SRR5412878	Sprague Dawley	120-123 days	Male	28736532
259	SRR5412879	Sprague Dawley	120-123 days	Male	28736532
260	SRR5412880	Sprague Dawley	120-123 days	Male	28736532
261	SRR5412881	Sprague Dawley	120-123 days	Male	28736532
262	SRR5412882	Sprague Dawley	120-123 days	Male	28736532
263	SRR5412883	Sprague Dawley	120-123 days	Male	28736532
264	SRR5412884	Sprague Dawley	120-123 days	Male	28736532
265	SRR5412885	Sprague Dawley	120-123 days	Male	28736532
266	SRR5412886	Sprague Dawley	120-123 days	Male	28736532
267	SRR5412887	Sprague Dawley	120-123 days	Male	28736532
268	SRR5412888	Sprague Dawley	120-123 days	Male	28736532
269	SRR5412889	Sprague Dawley	120-123 days	Male	28736532
270	SRR5412890	Sprague Dawley	120-123 days	Male	28736532
271	SRR5412891	Sprague Dawley	120-123 days	Male	28736532
272	SRR5412892	Sprague Dawley	120-123 days	Male	28736532
273	SRR5412893	Sprague Dawley	120-123 days	Male	28736532
274	SRR5412894	Sprague Dawley	120-123 days	Male	28736532
275	SRR5412895	Sprague Dawley	120-123 days	Male	28736532
276	SRR5412896	Sprague Dawley	120-123 days	Male	28736532
277	SRR5412897	Sprague Dawley	120-123 days	Male	28736532
278	SRR5412898	Sprague Dawley	120-123 days	Male	28736532
279	SRR5412899	Sprague Dawley	120-123 days	Male	28736532
280	SRR5412900	Sprague Dawley	120-123 days	Male	28736532
281	SRR5412901	Sprague Dawley	120-123 days	Male	28736532
282	SRR8522963	Sprague Dawley	postnatal day 38	Male	31673590, 31493430
283	SRR8522964	Sprague Dawley	postnatal day 38	Male	31673590, 31493430
284	SRR8522965	Sprague Dawley	postnatal day 38	Male	31673590, 31493430
285	SRR8522966	Sprague Dawley	postnatal day 38	Male	31673590, 31493430
286	SRR8522967	Sprague Dawley	postnatal day 38	Male	31673590, 31493430
287	SRR8522968	Sprague Dawley	postnatal day 38	Male	31673590, 31493430
288	SRR12128948	Sprague Dawley		Male	34815341
289	SRR12128949	Sprague Dawley		Male	34815341
290	SRR12128950	Sprague Dawley		Male	34815341
291	SRR12128951	Sprague Dawley		Male	34815341
292	SRR12128952	Sprague Dawley		Male	34815341
293	SRR12128953	Sprague Dawley		Male	34815341
294	SRR12128954	Sprague Dawley		Male	34815341
295	SRR12128955	Sprague Dawley		Male	34815341
296	SRR12128956	Sprague Dawley		Male	34815341
297	SRR12128957	Sprague Dawley		Male	34815341
298	SRR12128958	Sprague Dawley		Male	34815341
299	SRR12128959	Sprague Dawley		Male	34815341
300	SRR15926823	Sprague Dawley	75 days	Female	36093576, 35058881
301	SRR9203724	Sprague Dawley	postnatal day 44	Female	31620083, 36611058
302	SRR9203725	Sprague Dawley	postnatal day 44	Female	31620083, 36611058
303	SRR9203726	Sprague Dawley	postnatal day 44	Female	31620083, 36611058
304	SRR9203727	Sprague Dawley	postnatal day 44	Female	31620083, 36611058
305	SRR9203728	Sprague Dawley	postnatal day 59	Male	31620083, 36611058
306	SRR9203729	Sprague Dawley	postnatal day 59	Male	31620083, 36611058
307	SRR9203730	Sprague Dawley	postnatal day 59	Male	31620083, 36611058
308	SRR9203731	Sprague Dawley	postnatal day 59	Male	31620083, 36611058
309	SRR11607029	Sprague Dawley	13 months		33071720
310	SRR11607030	Sprague Dawley	13 months		33071720
311	SRR11607031	Sprague Dawley	13 months		33071720
312	SRR11607032	Sprague Dawley	21 months		33071720
313	SRR11607033	Sprague Dawley	21 months		33071720
314	SRR11607034	Sprague Dawley	21 months		33071720
315	SRR1169959	Fischer 344	2 weeks	Female	25150839, 25150838, 25150837, 25254650, 25633159, 33354967, 24510058, 25977771
316	SRR1169960	Fischer 344	2 weeks	Female	25150839, 25150838, 25150837, 25254650, 25633159, 33354967, 24510058, 25977771
317	SRR1169961	Fischer 344	2 weeks	Female	25150839, 25150838, 25150837, 25254650, 25633159, 33354967, 24510058, 25977771
318	SRR1169962	Fischer 344	2 weeks	Female	25150839, 25150838, 25150837, 25254650, 25633159, 33354967, 24510058, 25977771
319	SRR1169963	Fischer 344	2 weeks	Female	25150839, 25150838, 25150837, 25254650, 25633159, 33354967, 24510058, 25977771
320	SRR1169964	Fischer 344	2 weeks	Female	25150839, 25150838, 25150837, 25254650, 25633159, 33354967, 24510058, 25977771
321	SRR1169965	Fischer 344	2 weeks	Female	25150839, 25150838, 25150837, 25254650, 25633159, 33354967, 24510058, 25977771
322	SRR1169966	Fischer 344	2 weeks	Female	25150839, 25150838, 25150837, 25254650, 25633159, 33354967, 24510058, 25977771
323	SRR1169967	Fischer 344	6 weeks	Female	25150839, 25150838, 25150837, 25254650, 25633159, 33354967, 24510058, 25977771
324	SRR1169968	Fischer 344	6 weeks	Female	25150839, 25150838, 25150837, 25254650, 25633159, 33354967, 24510058, 25977771
325	SRR1169969	Fischer 344	6 weeks	Female	25150839, 25150838, 25150837, 25254650, 25633159, 33354967, 24510058, 25977771
326	SRR1169970	Fischer 344	6 weeks	Female	25150839, 25150838, 25150837, 25254650, 25633159, 33354967, 24510058, 25977771
327	SRR1169971	Fischer 344	6 weeks	Female	25150839, 25150838, 25150837, 25254650, 25633159, 33354967, 24510058, 25977771
328	SRR1169972	Fischer 344	6 weeks	Female	25150839, 25150838, 25150837, 25254650, 25633159, 33354967, 24510058, 25977771
329	SRR1169973	Fischer 344	6 weeks	Female	25150839, 25150838, 25150837, 25254650, 25633159, 33354967, 24510058, 25977771
330	SRR1169974	Fischer 344	6 weeks	Female	25150839, 25150838, 25150837, 25254650, 25633159, 33354967, 24510058, 25977771
331	SRR1169975	Fischer 344	21 weeks	Female	25150839, 25150838, 25150837, 25254650, 25633159, 33354967, 24510058, 25977771
332	SRR1169976	Fischer 344	21 weeks	Female	25150839, 25150838, 25150837, 25254650, 25633159, 33354967, 24510058, 25977771
333	SRR1169977	Fischer 344	21 weeks	Female	25150839, 25150838, 25150837, 25254650, 25633159, 33354967, 24510058, 25977771
334	SRR1169978	Fischer 344	21 weeks	Female	25150839, 25150838, 25150837, 25254650, 25633159, 33354967, 24510058, 25977771
335	SRR1169979	Fischer 344	21 weeks	Female	25150839, 25150838, 25150837, 25254650, 25633159, 33354967, 24510058, 25977771
336	SRR1169980	Fischer 344	21 weeks	Female	25150839, 25150838, 25150837, 25254650, 25633159, 33354967, 24510058, 25977771
337	SRR1169981	Fischer 344	21 weeks	Female	25150839, 25150838, 25150837, 25254650, 25633159, 33354967, 24510058, 25977771
338	SRR1169982	Fischer 344	21 weeks	Female	25150839, 25150838, 25150837, 25254650, 25633159, 33354967, 24510058, 25977771
339	SRR1169983	Fischer 344	104 weeks	Female	25150839, 25150838, 25150837, 25254650, 25633159, 33354967, 24510058, 25977771
340	SRR1169984	Fischer 344	104 weeks	Female	25150839, 25150838, 25150837, 25254650, 25633159, 33354967, 24510058, 25977771
341	SRR1169985	Fischer 344	104 weeks	Female	25150839, 25150838, 25150837, 25254650, 25633159, 33354967, 24510058, 25977771
342	SRR1169986	Fischer 344	104 weeks	Female	25150839, 25150838, 25150837, 25254650, 25633159, 33354967, 24510058, 25977771
343	SRR1169987	Fischer 344	104 weeks	Female	25150839, 25150838, 25150837, 25254650, 25633159, 33354967, 24510058, 25977771
344	SRR1169988	Fischer 344	104 weeks	Female	25150839, 25150838, 25150837, 25254650, 25633159, 33354967, 24510058, 25977771
345	SRR1169989	Fischer 344	104 weeks	Female	25150839, 25150838, 25150837, 25254650, 25633159, 33354967, 24510058, 25977771
346	SRR1169990	Fischer 344	104 weeks	Female	25150839, 25150838, 25150837, 25254650, 25633159, 33354967, 24510058, 25977771
347	SRR1169991	Fischer 344	104 weeks	Female	25150839, 25150838, 25150837, 25254650, 25633159, 33354967, 24510058, 25977771
348	SRR1169992	Fischer 344	2 weeks	Male	25150839, 25150838, 25150837, 25254650, 25633159, 33354967, 24510058, 25977771
349	SRR1169993	Fischer 344	2 weeks	Male	25150839, 25150838, 25150837, 25254650, 25633159, 33354967, 24510058, 25977771
350	SRR1169994	Fischer 344	2 weeks	Male	25150839, 25150838, 25150837, 25254650, 25633159, 33354967, 24510058, 25977771
351	SRR1169995	Fischer 344	2 weeks	Male	25150839, 25150838, 25150837, 25254650, 25633159, 33354967, 24510058, 25977771
352	SRR1169996	Fischer 344	2 weeks	Male	25150839, 25150838, 25150837, 25254650, 25633159, 33354967, 24510058, 25977771
353	SRR1169997	Fischer 344	2 weeks	Male	25150839, 25150838, 25150837, 25254650, 25633159, 33354967, 24510058, 25977771
354	SRR1169998	Fischer 344	2 weeks	Male	25150839, 25150838, 25150837, 25254650, 25633159, 33354967, 24510058, 25977771
355	SRR1169999	Fischer 344	2 weeks	Male	25150839, 25150838, 25150837, 25254650, 25633159, 33354967, 24510058, 25977771
356	SRR1170000	Fischer 344	2 weeks	Male	25150839, 25150838, 25150837, 25254650, 25633159, 33354967, 24510058, 25977771
357	SRR1170001	Fischer 344	6 weeks	Male	25150839, 25150838, 25150837, 25254650, 25633159, 33354967, 24510058, 25977771
358	SRR1170002	Fischer 344	6 weeks	Male	25150839, 25150838, 25150837, 25254650, 25633159, 33354967, 24510058, 25977771
359	SRR1170003	Fischer 344	6 weeks	Male	25150839, 25150838, 25150837, 25254650, 25633159, 33354967, 24510058, 25977771
360	SRR1170004	Fischer 344	6 weeks	Male	25150839, 25150838, 25150837, 25254650, 25633159, 33354967, 24510058, 25977771
361	SRR1170005	Fischer 344	6 weeks	Male	25150839, 25150838, 25150837, 25254650, 25633159, 33354967, 24510058, 25977771
362	SRR1170006	Fischer 344	6 weeks	Male	25150839, 25150838, 25150837, 25254650, 25633159, 33354967, 24510058, 25977771
363	SRR1170007	Fischer 344	6 weeks	Male	25150839, 25150838, 25150837, 25254650, 25633159, 33354967, 24510058, 25977771
364	SRR1170008	Fischer 344	6 weeks	Male	25150839, 25150838, 25150837, 25254650, 25633159, 33354967, 24510058, 25977771
365	SRR1170009	Fischer 344	21 weeks	Male	25150839, 25150838, 25150837, 25254650, 25633159, 33354967, 24510058, 25977771
366	SRR1170010	Fischer 344	21 weeks	Male	25150839, 25150838, 25150837, 25254650, 25633159, 33354967, 24510058, 25977771
367	SRR1170011	Fischer 344	21 weeks	Male	25150839, 25150838, 25150837, 25254650, 25633159, 33354967, 24510058, 25977771
368	SRR1170012	Fischer 344	21 weeks	Male	25150839, 25150838, 25150837, 25254650, 25633159, 33354967, 24510058, 25977771
369	SRR1170013	Fischer 344	21 weeks	Male	25150839, 25150838, 25150837, 25254650, 25633159, 33354967, 24510058, 25977771
370	SRR1170014	Fischer 344	21 weeks	Male	25150839, 25150838, 25150837, 25254650, 25633159, 33354967, 24510058, 25977771
371	SRR1170015	Fischer 344	21 weeks	Male	25150839, 25150838, 25150837, 25254650, 25633159, 33354967, 24510058, 25977771
372	SRR1170016	Fischer 344	21 weeks	Male	25150839, 25150838, 25150837, 25254650, 25633159, 33354967, 24510058, 25977771
373	SRR1170017	Fischer 344	104 weeks	Male	25150839, 25150838, 25150837, 25254650, 25633159, 33354967, 24510058, 25977771
374	SRR1170018	Fischer 344	104 weeks	Male	25150839, 25150838, 25150837, 25254650, 25633159, 33354967, 24510058, 25977771
375	SRR1170019	Fischer 344	104 weeks	Male	25150839, 25150838, 25150837, 25254650, 25633159, 33354967, 24510058, 25977771
376	SRR1170020	Fischer 344	104 weeks	Male	25150839, 25150838, 25150837, 25254650, 25633159, 33354967, 24510058, 25977771
377	SRR1170021	Fischer 344	104 weeks	Male	25150839, 25150838, 25150837, 25254650, 25633159, 33354967, 24510058, 25977771
378	SRR1170022	Fischer 344	104 weeks	Male	25150839, 25150838, 25150837, 25254650, 25633159, 33354967, 24510058, 25977771
379	SRR1170023	Fischer 344	104 weeks	Male	25150839, 25150838, 25150837, 25254650, 25633159, 33354967, 24510058, 25977771
380	SRR1170024	Fischer 344	104 weeks	Male	25150839, 25150838, 25150837, 25254650, 25633159, 33354967, 24510058, 25977771
381	SRR10401882	Long-Evans	postnatal day 70	Male	32350298
382	SRR10401883	Long-Evans	postnatal day 70	Male	32350298
383	SRR10401884	Long-Evans	postnatal day 70	Male	32350298
384	SRR10401885	Long-Evans	postnatal day 70	Female	32350298
385	SRR10401886	Long-Evans	postnatal day 70	Female	32350298
386	SRR12010582		2 months	Female
387	SRR12010583		2 months	Female
388	SRR12010584		2 months	Female
389	SRR12010585		2 months	Female
390	SRR12010586		2 months	Female
391	SRR12010587		2 months	Male
392	SRR12010588		2 months	Male
393	SRR12010589		2 months	Male
394	SRR12010590		2 months	Male
395	SRR12010591		2 months	Male
396	SRR12010662		6 months	Female
397	SRR12010663		6 months	Female
398	SRR12010664		6 months	Female
399	SRR12010665		6 months	Female
400	SRR12010666		6 months	Female
401	SRR12010667		6 months	Male
402	SRR12010668		6 months	Male
403	SRR12010669		6 months	Male
404	SRR12010670		6 months	Male
405	SRR12010671		6 months	Male
406	SRR12010752		12 months	Female
407	SRR12010753		12 months	Female
408	SRR12010754		12 months	Female
409	SRR12010755		12 months	Female
410	SRR12010756		12 months	Female
411	SRR12010757		12 months	Male
412	SRR12010758		12 months	Male
413	SRR12010759		12 months	Male
414	SRR12010760		12 months	Male
415	SRR12010761		12 months	Male
416	SRR14038330		19 months	Female
417	SRR14038331		19 months	Female
418	SRR14038332		19 months	Female
419	SRR14038333		19 months	Female
420	SRR14038334		19 months	Female
421	SRR14038335		19 months	Male
422	SRR14038336		19 months	Male
423	SRR14038337		19 months	Male
424	SRR14038338		19 months	Male
425	SRR14038339		19 months	Male
426	SRR14038387		24 months	Female
427	SRR14038388		24 months	Female
428	SRR14038389		24 months	Male
429	SRR14038390		24 months	Male
430	SRR8526564	Sprague Dawley	10 weeks		31644904
431	SRR8526565	Sprague Dawley	10 weeks		31644904
432	SRR8526566	Sprague Dawley	10 weeks		31644904
433	SRR8526567	Sprague Dawley	10 weeks		31644904
434	SRR8526568	Sprague Dawley	10 weeks		31644904
435	SRR8526569	Sprague Dawley	10 weeks		31644904
436	SRR8526572	Sprague Dawley	10 weeks		31644904
437	SRR8526573	Sprague Dawley	10 weeks		31644904
438	SRR8526574	Sprague Dawley	10 weeks		31644904
439	SRR13174901			Male
440	SRR13174902			Male
441	SRR13174904			Male
442	SRR13174938			Male
443	SRR13174939			Male
444	SRR13174940			Male
445	SRR13174942			Female
446	SRR12010632		2 months	Female
447	SRR12010633		2 months	Female
448	SRR12010634		2 months	Female
449	SRR12010635		2 months	Female
450	SRR12010636		2 months	Female
451	SRR12010637		2 months	Male
452	SRR12010638		2 months	Male
453	SRR11820209	Long-Evans	adult		33536202
454	SRR11820210	Long-Evans	adult		33536202
455	SRR11820211	Long-Evans	adult		33536202
456	SRR11820212	Long-Evans	adult		33536202
457	SRR11820213	Long-Evans	adult		33536202
458	SRR11820214	Long-Evans	adult		33536202
459	SRR11820216	Long-Evans	adult		33536202
460	SRR11820217	Long-Evans	adult		33536202
461	SRR11820218	Long-Evans	adult		33536202
462	SRR9671033	Sprague Dawley	8 weeks		33159041
463	SRR9671034	Sprague Dawley	8 weeks		33159041
464	SRR9671035	Sprague Dawley	8 weeks		33159041
465	SRR9671036	Sprague Dawley	8 weeks		33159041
466	SRR9671037	Sprague Dawley	8 weeks		33159041
467	SRR9671038	Sprague Dawley	8 weeks		33159041
468	SRR9671039	Sprague Dawley	8 weeks		33159041
469	SRR9671040	Sprague Dawley	8 weeks		33159041
470	SRR9671041	Sprague Dawley	8 weeks		33159041
471	SRR14854504	Wistar	3 months
472	SRR14854505	Wistar	3 months
473	SRR14854506	Wistar	3 months
474	SRR14854507	Wistar	3 months
475	SRR14854508	Wistar	3 months
476	SRR14854509	Wistar	3 months
477	SRR14854510	Wistar	3 months
478	SRR14854511	Wistar	3 months
479	SRR14854512	Wistar	3 months
480	SRR14854513	Wistar	3 months
481	SRR16168668	Sprague Dawley		Male
482	SRR16168669	Sprague Dawley		Male
483	SRR16168670	Sprague Dawley		Male
484	SRR16168671	Sprague Dawley		Male
485	SRR16168672	Sprague Dawley		Male
486	SRR16168673	Sprague Dawley		Male
487	SRR4039828
488	SRR4039829
489	SRR4039830
490	SRR4039831
491	SRR4039832
492	SRR4039833
493	SRR4039834
494	SRR6453505	Wistar		Male	29351906
495	SRR6453506	Wistar		Male	29351906
496	SRR6453507	Wistar		Male	29351906
497	SRR6453508	Wistar		Male	29351906
498	SRR6453509	Wistar		Male	29351906
499	SRR6453510	Wistar		Male	29351906
500	SRR8370422		14 weeks		31024237
501	SRR8370423		14 weeks		31024237
502	SRR8370424		14 weeks		31024237
503	SRR8370425		14 weeks		31024237
504	SRR8370426		14 weeks		31024237
505	SRR8370427		14 weeks		31024237
506	SRR8370428		14 weeks		31024237
507	SRR8370429		14 weeks		31024237
508	SRR8370430		14 weeks		31024237
509	SRR12927167	SHR/OlaIpcv
510	SRR5295325	Sprague Dawley	90-120 days		28620075
511	SRR5295326	Sprague Dawley	90-120 days		28620075
512	SRR5295327	Sprague Dawley	90-120 days		28620075
513	SRR5295328	Sprague Dawley	90-120 days		28620075
514	SRR5295329	Sprague Dawley	90-120 days		28620075
515	SRR5295330	Sprague Dawley	90-120 days		28620075
516	SRR5295331	Sprague Dawley	90-120 days		28620075
517	SRR5295332	Sprague Dawley	90-120 days		28620075
518	SRR5295333	Sprague Dawley	90-120 days		28620075
519	SRR14634197	Wistar Han			34297454
520	SRR14634198	Wistar Han			34297454
521	SRR14634199	Wistar Han			34297454
522	SRR14634200	Wistar Han			34297454
523	SRR14634201	Wistar Han			34297454
524	SRR14634202	Wistar Han			34297454
525	SRR14634203	Wistar Han			34297454
526	SRR14634204	Wistar Han			34297454
527	SRR14634205	Wistar Han			34297454
528	SRR14634206	Wistar Han			34297454
529	SRR7282536	Long Evans	adult		31728018
530	SRR7282537	Long Evans	adult		31728018
531	SRR7282538	Long Evans	adult		31728018
532	SRR7282539	Long Evans	adult		31728018
533	SRR7282540	Long Evans	adult		31728018
534	SRR7282541	Long Evans	adult		31728018
535	SRR7282542	Long Evans	adult		31728018
536	SRR7282543	Long Evans	adult		31728018
537	SRR14302743			Male	36263809
538	SRR14302744			Male	36263809
539	SRR14302745			Male	36263809
540	SRR14302746			Male	36263809
541	SRR14302747			Female	36263809
542	SRR14302748			Female	36263809
543	SRR14302749			Female	36263809
544	SRR14302750			Female	36263809
545	SRR14302751			Female	36263809
546	SRR14302752			Female	36263809
547	SRR14302753			Female	36263809
548	SRR14302754			Female	36263809
549	SRR14302755			Female	36263809
550	SRR14302756			Male	36263809
551	SRR14302757			Male	36263809
552	SRR14302758			Male	36263809
553	SRR14302759			Male	36263809
554	SRR14302760			Male	36263809
555	SRR14302761			Male	36263809
556	SRR14302762			Male	36263809
557	SRR14302763			Male	36263809
558	SRR14302764			Female	36263809
559	SRR14302765			Female	36263809
560	SRR14302766			Female	36263809
561	SRR14302767			Female	36263809
562	SRR14302768			Female	36263809
563	SRR14302769			Female	36263809
564	SRR14302770			Female	36263809
565	SRR14302771			Female	36263809
566	SRR14302772			Male	36263809
567	SRR14302773			Male	36263809
568	SRR14302774			Male	36263809
569	SRR14302775			Male	36263809
570	SRR14303194			Male	36263809
571	SRR14303195			Male	36263809
572	SRR14303196			Male	36263809
573	SRR14303197			Male	36263809
574	SRR14303198			Female	36263809
575	SRR14303199			Female	36263809
576	SRR14303200			Female	36263809
577	SRR14303201			Female	36263809
578	SRR14303202			Female	36263809
579	SRR14303203			Female	36263809
580	SRR14303204			Female	36263809
581	SRR14303345			Female	36263809
582	SRR14303346			Male	36263809
583	SRR14303347			Male	36263809
584	SRR14303348			Male	36263809
585	SRR14303349			Male	36263809
586	SRR14303350			Male	36263809
587	SRR14303351			Male	36263809
588	SRR14303352			Male	36263809
589	SRR14303353			Male	36263809
590	SRR14303354			Female	36263809
591	SRR14303355			Female	36263809
592	SRR14303356			Female	36263809
593	SRR14303357			Female	36263809
594	SRR14303358			Female	36263809
595	SRR14303359			Female	36263809
596	SRR14303360			Female	36263809
597	SRR14303361			Female	36263809
598	SRR14303362			Male	36263809
599	SRR14303363			Male	36263809
600	SRR14303364			Male	36263809
601	SRR14303365			Male	36263809
602	SRR14303366			Male	36263809
603	SRR14303367			Male	36263809
604	SRR14303368			Male	36263809
605	SRR14303369			Male	36263809
606	SRR14303370			Male	36263809
607	SRR14303371			Male	36263809
608	SRR14303372			Male	36263809
609	SRR14303373			Male	36263809
610	SRR13256114		14 months	Male	34426510
611	SRR13256115		14 months	Male	34426510
612	SRR13256116		14 months	Male	34426510
613	SRR13256117		14 months	Male	34426510
614	SRR13256118		14 months	Male	34426510
615	SRR13256119		14 months	Male	34426510
616	SRR13256120		14 months	Male	34426510
617	SRR13256121		14 months	Male	34426510
618	SRR13256122		14 months	Male	34426510
619	SRR13256123		14 months	Male	34426510
620	SRR13256124		14 months	Male	34426510
621	SRR13256125		14 months	Male	34426510
622	SRR7775346	Wistar			30456375
623	SRR7775347	Wistar			30456375
624	SRR7775348	Wistar			30456375
625	SRR14304411			Female	36263809
626	SRR14304412			Female	36263809
627	SRR14304413			Male	36263809
628	SRR14304414			Male	36263809
629	SRR14304415			Male	36263809
630	SRR14304416			Male	36263809
631	SRR14304417			Male	36263809
632	SRR14304418			Male	36263809
633	SRR14304419			Male	36263809
634	SRR14304420			Male	36263809
635	SRR14304421			Female	36263809
636	SRR14304422			Female	36263809
637	SRR14304423			Female	36263809
638	SRR14304424			Female	36263809
639	SRR14304425			Female	36263809
640	SRR14304426			Female	36263809
641	SRR14304427			Female	36263809
642	SRR14304428			Male	36263809
643	SRR14304429			Male	36263809
644	SRR14304430			Male	36263809
645	SRR14304431			Male	36263809
646	SRR14304432			Male	36263809
647	SRR14304433			Male	36263809
648	SRR14304434			Male	36263809
649	SRR14304435			Male	36263809
650	SRR14304436			Male	36263809
651	SRR14304437			Male	36263809
652	SRR14304438			Male	36263809
653	SRR14304439			Male	36263809
654	SRR14304440			Male	36263809
655	SRR14304441			Male	36263809
656	SRR14304442			Male	36263809
657	SRR14304443			Male	36263809
658	SRR14304444			Male	36263809
659	SRR14304445			Male	36263809
660	SRR14304446			Male	36263809
661	SRR14304763			Male	36263809
662	SRR14304764			Male	36263809
663	SRR14304765			Male	36263809
664	SRR14304766			Male	36263809
665	SRR14304767			Female	36263809
666	SRR14304768			Female	36263809
667	SRR14304769			Female	36263809
668	SRR14304770			Female	36263809
669	SRR14304771			Female	36263809
670	SRR14304772			Female	36263809
671	SRR14304773			Female	36263809
672	SRR11100017	Holtzman		Male	31955161
673	SRR11100018	Holtzman		Male	31955161
674	SRR11100019	Holtzman		Male	31955161
675	SRR11100020	Holtzman		Male	31955161
676	SRR11100021	Holtzman		Male	31955161
677	SRR11100022	Holtzman		Male	31955161
678	SRR11819454	Long Evans	8 months	Female	36172466
679	SRR11819455	Long Evans	8 months	Female	36172466
680	SRR11819457	Long Evans	8 months	Female	36172466
681	SRR11819458	Long Evans	8 months	Female	36172466
682	SRR11819461	Long Evans	8 months	Male	36172466
683	SRR11819462	Long Evans	8 months	Male	36172466
684	SRR11819465	Long Evans	8 months	Male	36172466
685	SRR11819466	Long Evans	8 months	Male	36172466
686	SRR11819469	Long Evans	8 months	Male	36172466
687	SRR11819470	Long Evans	8 months	Male	36172466
688	SRR11819474	Long Evans	8 months	Male	36172466
689	SRR11819475	Long Evans	8 months	Male	36172466
690	SRR7299555	Sprague Dawley			30347410
691	SRR7299556	Sprague Dawley			30347410
692	SRR7299557	Sprague Dawley			30347410
693	SRR7299561	Sprague Dawley			30347410
694	SRR7299562	Sprague Dawley			30347410
695	SRR7299563	Sprague Dawley			30347410
696	SRR827498	Sprague Dawley	6-8 weeks		24351931
697	SRR827499	Sprague Dawley	6-8 weeks		24351931
698	SRR827500	Sprague Dawley	6-8 weeks		24351931
699	SRR827501	Sprague Dawley	6-8 weeks		24351931
700	SRR827502	Sprague Dawley	6-8 weeks		24351931
701	SRR827503	Sprague Dawley	6-8 weeks		24351931
702	SRR8783703	Cr1:CD (SD)		Male	32109520
703	SRR8783704	Cr1:CD (SD)		Male	32109520
704	SRR8783705	Cr1:CD (SD)		Male	32109520
705	SRR8783706	Cr1:CD (SD)		Male	32109520
706	SRR8783707	Cr1:CD (SD)		Male	32109520
707	SRR8783708	Cr1:CD (SD)		Male	32109520
708	SRR9843113	Sprague Dawley		Male	32312805
709	SRR9843114	Sprague Dawley		Male	32312805
710	SRR9843115	Sprague Dawley		Male	32312805
711	SRR9843116	Sprague Dawley		Male	32312805
712	SRR9843117	Sprague Dawley		Male	32312805
713	SRR9843118	Sprague Dawley		Male	32312805
714	SRR9843119	Sprague Dawley		Male	32312805
715	SRR9843120	Sprague Dawley		Male	32312805
716	SRR9843121	Sprague Dawley		Male	32312805
717	SRR11820205	Long-Evans	adult		33536202
718	SRR11820206	Long-Evans	adult		33536202
719	SRR11820207	Long-Evans	adult		33536202
720	SRR11820208	Long-Evans	adult		33536202
721	SRR11820215	Long-Evans	adult		33536202
722	SRR11820219	Long-Evans	adult		33536202
723	SRR11820220	Long-Evans	adult		33536202
724	SRR11820221	Long-Evans	adult		33536202
725	SRR11820222	Long-Evans	adult		33536202
726	SRR1813698			Female	25821913
727	SRR1813699			Female	25821913
728	SRR1813700			Female	25821913
729	SRR1813704			Male	25821913
730	SRR1813705			Male	25821913
731	SRR1813706			Male	25821913
732	SRR868984	Fischer 344			23536882, 23874651
733	SRR868985	Fischer 344			23536882, 23874651
734	SRR868986	Fischer 344			23536882, 23874651
735	SRR868987	Fischer 344			23536882, 23874651
736	SRR868988	Fischer 344			23536882, 23874651
737	SRR868989	Fischer 344			23536882, 23874651
738	SRR868990	Fischer 344			23536882, 23874651
739	SRR868991	Fischer 344			23536882, 23874651
740	SRR868992	Fischer 344			23536882, 23874651
741	SRR868993	Fischer 344			23536882, 23874651
742	SRR868994	Fischer 344			23536882, 23874651
743	SRR868995	Fischer 344			23536882, 23874651
744	SRR868996	Fischer 344			23536882, 23874651
745	SRR868997	Fischer 344			23536882, 23874651
746	SRR868998	Fischer 344			23536882, 23874651
747	SRR868999	Fischer 344			23536882, 23874651
748	SRR869000	Fischer 344			23536882, 23874651
749	SRR869001	Fischer 344			23536882, 23874651
750	SRR869002	Fischer 344			23536882, 23874651
751	SRR869003	Fischer 344			23536882, 23874651
752	SRR869004	Fischer 344			23536882, 23874651
753	SRR869005	Fischer 344			23536882, 23874651
754	SRR869006	Fischer 344			23536882, 23874651
755	SRR869007	Fischer 344			23536882, 23874651
756	SRR12374741	Long-Evans	6-8 months		34267212
757	SRR12374742	Long-Evans	6-8 months		34267212
758	SRR12374746	Long-Evans	6-8 months		34267212
759	SRR12374747	Long-Evans	6-8 months		34267212
760	SRR12374751	Long-Evans	6-8 months		34267212
761	SRR12374752	Long-Evans	6-8 months		34267212
762	SRR12374756	Long-Evans	6-8 months		34267212
763	SRR12374757	Long-Evans	6-8 months		34267212
764	SRR2298588	Sprague Dawley			26565913
765	SRR2298589	Sprague Dawley			26565913
766	SRR2298590	Sprague Dawley			26565913
767	SRR2298591	Sprague Dawley			26565913
768	SRR2298592	Sprague Dawley			26565913
769	SRR2298593	Sprague Dawley			26565913
770	SRR1273845	Sprague Dawley	10 weeks		25152035
771	SRR1273847	Sprague Dawley	10 weeks		25152035
772	SRR3362346	Sprague Dawley		Male	27530814
773	SRR3362347	Sprague Dawley		Male	27530814
774	SRR3362348	Sprague Dawley		Male	27530814
775	SRR3362349	Sprague Dawley		Male	27530814
776	SRR3362350	Sprague Dawley		Male	27530814
777	SRR3362351	Sprague Dawley		Male	27530814
778	SRR3362352	Sprague Dawley		Male	27530814
779	SRR3362353	Sprague Dawley		Male	27530814
780	SRR6829492	Wistar Han	10 weeks	Male	29723522
781	SRR6829494	Wistar Han	10 weeks	Male	29723522
782	SRR6829496	Wistar Han	10 weeks	Male	29723522
783	SRR6829498	Wistar Han	10 weeks	Male	29723522
784	SRR6829500	Wistar Han	10 weeks	Male	29723522
785	SRR6829502	Wistar Han	10 weeks	Male	29723522
786	SRR3665754	Sprague Dawley		Male	27354525
787	SRR3665755	Sprague Dawley		Male	27354525
788	SRR3665756	Sprague Dawley		Male	27354525
789	SRR3665757	Sprague Dawley		Male	27354525
790	SRR3665758	Sprague Dawley		Male	27354525
791	SRR3665759	Sprague Dawley		Male	27354525
792	SRR3665760	Sprague Dawley		Male	27354525
793	SRR3665761	Sprague Dawley		Male	27354525
794	SRR3665762	Sprague Dawley		Male	27354525
795	SRR3665763	Sprague Dawley		Male	27354525
796	SRR3665764	Sprague Dawley		Male	27354525
797	SRR3665765	Sprague Dawley		Male	27354525
798	SRR3665766	Sprague Dawley		Male	27354525
799	SRR3665767	Sprague Dawley		Male	27354525
800	SRR3665768	Sprague Dawley		Male	27354525
801	SRR3665769	Sprague Dawley		Male	27354525
802	SRR3665770	Sprague Dawley		Male	27354525
803	SRR3665771	Sprague Dawley		Male	27354525
804	SRR3665772	Sprague Dawley		Male	27354525
805	SRR3665773	Sprague Dawley		Male	27354525
806	SRR3665774	Sprague Dawley		Male	27354525
807	SRR3665775	Sprague Dawley		Male	27354525
808	SRR3665776	Sprague Dawley		Male	27354525
809	SRR3665777	Sprague Dawley		Male	27354525
810	SRR3665778	Sprague Dawley		Male	27354525
811	SRR3665779	Sprague Dawley		Male	27354525
812	SRR3665780	Sprague Dawley		Male	27354525
813	SRR12617211			Male	34007041
814	SRR12617214			Male	34007041
815	SRR12617217			Male	34007041
816	SRR12617220			Male	34007041
817	SRR12617223			Male	34007041
818	SRR12617226			Male	34007041
819	SRR12617229			Male	34007041
820	SRR12617232			Male	34007041
821	SRR2980220				27242522
822	SRR2980221				27242522
823	SRR2980222				27242522
824	SRR2980223				27242522
825	SRR2980224				27242522
826	SRR2980225				27242522
827	SRR2980226				27242522
828	SRR2980227				27242522
829	SRR8363815	ACI		Female	30893315
830	SRR8363817	ACI		Female	30893315
831	SRR8363819	ACI		Female	30893315
832	SRR8363821	ACI		Female	30893315
833	SRR8363823	BN		Female	30893315
834	SRR8363825	BN		Female	30893315
835	SRR2541159
836	SRR2541160
837	SRR2541161
838	SRR2541162
839	SRR2541163
840	SRR2541164
841	SRR8363816	ACI		Female	30893315
842	SRR8363818	ACI		Female	30893315
843	SRR8363820	ACI		Female	30893315
844	SRR8363822	ACI		Female	30893315
845	SRR8363824	BN		Female	30893315
846	SRR8363826	BN		Female	30893315
847	SRR8707357				31015473
848	SRR8707358				31015473
849	SRR8707359				31015473
850	SRR8707360				31015473
851	SRR8707361				31015473
852	SRR8707362				31015473
853	SRR16087730				34894804
854	SRR16087731				34894804
855	SRR16087732				34894804
856	SRR16087733				34894804
857	SRR16087734				34894804
858	SRR12712076	Sprague Dawley
859	SRR12712077	Sprague Dawley
860	SRR12712078	Sprague Dawley
861	SRR12712079	Sprague Dawley
862	SRR12712080	Sprague Dawley
863	SRR12712081	Sprague Dawley
864	SRR1145069	Wistar			24732968
865	SRR1145070	Wistar			24732968
866	SRR1145071	Wistar			24732968
867	SRR1145072	Wistar			24732968
868	SRR1145073	Wistar			24732968
869	SRR1145074	Wistar			24732968
870	SRR5240057	Sprague Dawley			28459043
871	SRR5240058	Sprague Dawley			28459043
872	SRR5240059	Sprague Dawley			28459043
873	SRR5240060	Sprague Dawley			28459043
874	SRR9214990
875	SRR9214991
876	SRR9214993
877	SRR9214994
878	SRR9214996
879	SRR9214997
880	SRR9214999
881	SRR9215000
882	SRR3957260	Long Evans			28172828, 27875314
883	SRR3957261	Long Evans			28172828, 27875314
884	SRR14343474	Sprague Dawley			34220548
885	SRR14343475	Sprague Dawley			34220548
886	SRR14343476	Sprague Dawley			34220548
887	SRR14343477	Sprague Dawley			34220548
888	SRR14343478	Sprague Dawley			34220548
889	SRR14343479	Sprague Dawley			34220548
890	SRR14343480	Sprague Dawley			34220548
891	SRR14343481	Sprague Dawley			34220548
892	SRR14343482	Sprague Dawley			34220548
893	SRR14343483	Sprague Dawley			34220548
894	SRR16148959	Sprague Dawley	6 weeks
895	SRR16148960	Sprague Dawley	6 weeks
896	SRR16148961	Sprague Dawley	6 weeks
897	SRR16148962	Sprague Dawley	6 weeks
898	SRR16148963	Sprague Dawley	6 weeks
899	SRR16148964	Sprague Dawley	6 weeks
900	SRR16148965	Sprague Dawley	6 weeks
901	SRR16148966	Sprague Dawley	6 weeks
902	SRR16148967	Sprague Dawley	6 weeks
903	SRR16148968	Sprague Dawley	6 weeks
904	SRR1170025	Fischer 344	2 weeks	Female	25150839, 25150838, 25150837, 25254650, 25633159, 33354967, 24510058, 25977771
905	SRR1170026	Fischer 344	2 weeks	Female	25150839, 25150838, 25150837, 25254650, 25633159, 33354967, 24510058, 25977771
906	SRR1170027	Fischer 344	2 weeks	Female	25150839, 25150838, 25150837, 25254650, 25633159, 33354967, 24510058, 25977771
907	SRR1170028	Fischer 344	2 weeks	Female	25150839, 25150838, 25150837, 25254650, 25633159, 33354967, 24510058, 25977771
908	SRR1170029	Fischer 344	2 weeks	Female	25150839, 25150838, 25150837, 25254650, 25633159, 33354967, 24510058, 25977771
909	SRR1170030	Fischer 344	2 weeks	Female	25150839, 25150838, 25150837, 25254650, 25633159, 33354967, 24510058, 25977771
910	SRR1170031	Fischer 344	2 weeks	Female	25150839, 25150838, 25150837, 25254650, 25633159, 33354967, 24510058, 25977771
911	SRR1170032	Fischer 344	2 weeks	Female	25150839, 25150838, 25150837, 25254650, 25633159, 33354967, 24510058, 25977771
912	SRR1170033	Fischer 344	2 weeks	Female	25150839, 25150838, 25150837, 25254650, 25633159, 33354967, 24510058, 25977771
913	SRR1170034	Fischer 344	6 weeks	Female	25150839, 25150838, 25150837, 25254650, 25633159, 33354967, 24510058, 25977771
914	SRR1170035	Fischer 344	6 weeks	Female	25150839, 25150838, 25150837, 25254650, 25633159, 33354967, 24510058, 25977771
915	SRR1170036	Fischer 344	6 weeks	Female	25150839, 25150838, 25150837, 25254650, 25633159, 33354967, 24510058, 25977771
916	SRR1170037	Fischer 344	6 weeks	Female	25150839, 25150838, 25150837, 25254650, 25633159, 33354967, 24510058, 25977771
917	SRR1170038	Fischer 344	6 weeks	Female	25150839, 25150838, 25150837, 25254650, 25633159, 33354967, 24510058, 25977771
918	SRR1170039	Fischer 344	6 weeks	Female	25150839, 25150838, 25150837, 25254650, 25633159, 33354967, 24510058, 25977771
919	SRR1170040	Fischer 344	6 weeks	Female	25150839, 25150838, 25150837, 25254650, 25633159, 33354967, 24510058, 25977771
920	SRR1170041	Fischer 344	6 weeks	Female	25150839, 25150838, 25150837, 25254650, 25633159, 33354967, 24510058, 25977771
921	SRR1170042	Fischer 344	21 weeks	Female	25150839, 25150838, 25150837, 25254650, 25633159, 33354967, 24510058, 25977771
922	SRR1170043	Fischer 344	21 weeks	Female	25150839, 25150838, 25150837, 25254650, 25633159, 33354967, 24510058, 25977771
923	SRR1170044	Fischer 344	21 weeks	Female	25150839, 25150838, 25150837, 25254650, 25633159, 33354967, 24510058, 25977771
924	SRR1170045	Fischer 344	21 weeks	Female	25150839, 25150838, 25150837, 25254650, 25633159, 33354967, 24510058, 25977771
925	SRR1170046	Fischer 344	21 weeks	Female	25150839, 25150838, 25150837, 25254650, 25633159, 33354967, 24510058, 25977771
926	SRR1170047	Fischer 344	21 weeks	Female	25150839, 25150838, 25150837, 25254650, 25633159, 33354967, 24510058, 25977771
927	SRR1170048	Fischer 344	21 weeks	Female	25150839, 25150838, 25150837, 25254650, 25633159, 33354967, 24510058, 25977771
928	SRR1170049	Fischer 344	21 weeks	Female	25150839, 25150838, 25150837, 25254650, 25633159, 33354967, 24510058, 25977771
929	SRR1170050	Fischer 344	104 weeks	Female	25150839, 25150838, 25150837, 25254650, 25633159, 33354967, 24510058, 25977771
930	SRR1170051	Fischer 344	104 weeks	Female	25150839, 25150838, 25150837, 25254650, 25633159, 33354967, 24510058, 25977771
931	SRR1170052	Fischer 344	104 weeks	Female	25150839, 25150838, 25150837, 25254650, 25633159, 33354967, 24510058, 25977771
932	SRR1170053	Fischer 344	104 weeks	Female	25150839, 25150838, 25150837, 25254650, 25633159, 33354967, 24510058, 25977771
933	SRR1170054	Fischer 344	104 weeks	Female	25150839, 25150838, 25150837, 25254650, 25633159, 33354967, 24510058, 25977771
934	SRR1170055	Fischer 344	104 weeks	Female	25150839, 25150838, 25150837, 25254650, 25633159, 33354967, 24510058, 25977771
935	SRR1170056	Fischer 344	104 weeks	Female	25150839, 25150838, 25150837, 25254650, 25633159, 33354967, 24510058, 25977771
936	SRR1170057	Fischer 344	104 weeks	Female	25150839, 25150838, 25150837, 25254650, 25633159, 33354967, 24510058, 25977771
937	SRR1170058	Fischer 344	2 weeks	Male	25150839, 25150838, 25150837, 25254650, 25633159, 33354967, 24510058, 25977771
938	SRR1170059	Fischer 344	2 weeks	Male	25150839, 25150838, 25150837, 25254650, 25633159, 33354967, 24510058, 25977771
939	SRR1170060	Fischer 344	2 weeks	Male	25150839, 25150838, 25150837, 25254650, 25633159, 33354967, 24510058, 25977771
940	SRR1170061	Fischer 344	2 weeks	Male	25150839, 25150838, 25150837, 25254650, 25633159, 33354967, 24510058, 25977771
941	SRR1170062	Fischer 344	2 weeks	Male	25150839, 25150838, 25150837, 25254650, 25633159, 33354967, 24510058, 25977771
942	SRR1170063	Fischer 344	2 weeks	Male	25150839, 25150838, 25150837, 25254650, 25633159, 33354967, 24510058, 25977771
943	SRR1170064	Fischer 344	2 weeks	Male	25150839, 25150838, 25150837, 25254650, 25633159, 33354967, 24510058, 25977771
944	SRR1170065	Fischer 344	2 weeks	Male	25150839, 25150838, 25150837, 25254650, 25633159, 33354967, 24510058, 25977771
945	SRR1170066	Fischer 344	6 weeks	Male	25150839, 25150838, 25150837, 25254650, 25633159, 33354967, 24510058, 25977771
946	SRR1170067	Fischer 344	6 weeks	Male	25150839, 25150838, 25150837, 25254650, 25633159, 33354967, 24510058, 25977771
947	SRR1170068	Fischer 344	6 weeks	Male	25150839, 25150838, 25150837, 25254650, 25633159, 33354967, 24510058, 25977771
948	SRR1170069	Fischer 344	6 weeks	Male	25150839, 25150838, 25150837, 25254650, 25633159, 33354967, 24510058, 25977771
949	SRR1170070	Fischer 344	6 weeks	Male	25150839, 25150838, 25150837, 25254650, 25633159, 33354967, 24510058, 25977771
950	SRR1170071	Fischer 344	6 weeks	Male	25150839, 25150838, 25150837, 25254650, 25633159, 33354967, 24510058, 25977771
951	SRR1170072	Fischer 344	6 weeks	Male	25150839, 25150838, 25150837, 25254650, 25633159, 33354967, 24510058, 25977771
952	SRR1170073	Fischer 344	6 weeks	Male	25150839, 25150838, 25150837, 25254650, 25633159, 33354967, 24510058, 25977771
953	SRR1170074	Fischer 344	21 weeks	Male	25150839, 25150838, 25150837, 25254650, 25633159, 33354967, 24510058, 25977771
954	SRR1170075	Fischer 344	21 weeks	Male	25150839, 25150838, 25150837, 25254650, 25633159, 33354967, 24510058, 25977771
955	SRR1170076	Fischer 344	21 weeks	Male	25150839, 25150838, 25150837, 25254650, 25633159, 33354967, 24510058, 25977771
956	SRR1170077	Fischer 344	21 weeks	Male	25150839, 25150838, 25150837, 25254650, 25633159, 33354967, 24510058, 25977771
957	SRR1170078	Fischer 344	21 weeks	Male	25150839, 25150838, 25150837, 25254650, 25633159, 33354967, 24510058, 25977771
958	SRR1170079	Fischer 344	21 weeks	Male	25150839, 25150838, 25150837, 25254650, 25633159, 33354967, 24510058, 25977771
959	SRR1170080	Fischer 344	21 weeks	Male	25150839, 25150838, 25150837, 25254650, 25633159, 33354967, 24510058, 25977771
960	SRR1170081	Fischer 344	21 weeks	Male	25150839, 25150838, 25150837, 25254650, 25633159, 33354967, 24510058, 25977771
961	SRR1170082	Fischer 344	21 weeks	Male	25150839, 25150838, 25150837, 25254650, 25633159, 33354967, 24510058, 25977771
962	SRR1170083	Fischer 344	104 weeks	Male	25150839, 25150838, 25150837, 25254650, 25633159, 33354967, 24510058, 25977771
963	SRR1170084	Fischer 344	104 weeks	Male	25150839, 25150838, 25150837, 25254650, 25633159, 33354967, 24510058, 25977771
964	SRR1170085	Fischer 344	104 weeks	Male	25150839, 25150838, 25150837, 25254650, 25633159, 33354967, 24510058, 25977771
965	SRR1170086	Fischer 344	104 weeks	Male	25150839, 25150838, 25150837, 25254650, 25633159, 33354967, 24510058, 25977771
966	SRR1170087	Fischer 344	104 weeks	Male	25150839, 25150838, 25150837, 25254650, 25633159, 33354967, 24510058, 25977771
967	SRR1170088	Fischer 344	104 weeks	Male	25150839, 25150838, 25150837, 25254650, 25633159, 33354967, 24510058, 25977771
968	SRR1170089	Fischer 344	104 weeks	Male	25150839, 25150838, 25150837, 25254650, 25633159, 33354967, 24510058, 25977771
969	SRR1170090	Fischer 344	104 weeks	Male	25150839, 25150838, 25150837, 25254650, 25633159, 33354967, 24510058, 25977771
970	SRR1236053	Sprague Dawley	adult	Male	25817355
971	SRR1236054	Sprague Dawley	adult	Male	25817355
972	SRR1236055	Sprague Dawley	adult	Male	25817355
973	SRR1236056	Sprague Dawley	adult	Male	25817355
974	SRR1236057	Sprague Dawley	adult	Male	25817355
975	SRR1236058	Sprague Dawley	adult	Male	25817355
976	SRR7519613	ZDF fa/+			32747384
977	SRR7519614	ZDF fa/+			32747384
978	SRR7519615	ZDF fa/+			32747384
979	SRR7519616	ZDF fa/+			32747384
980	SRR7519617	ZDF fa/+			32747384
981	SRR7519618	ZDF fa/+			32747384
982	SRR1236059	Sprague Dawley	adult	Male	25817355
983	SRR1236060	Sprague Dawley	adult	Male	25817355
984	SRR1236061	Sprague Dawley	adult	Male	25817355
985	SRR1236062	Sprague Dawley	adult	Male	25817355
986	SRR1236063	Sprague Dawley	adult	Male	25817355
987	SRR1236064	Sprague Dawley	adult	Male	25817355
988	SRR1236065	Sprague Dawley	adult	Male	25817355
989	SRR1236066	Sprague Dawley	adult	Male	25817355
990	SRR1236067	Sprague Dawley	adult	Male	25817355
991	SRR1236068	Sprague Dawley	adult	Male	25817355
992	SRR1236069	Sprague Dawley	adult	Male	25817355
993	SRR1532555	Sprague Dawley	adult	Male	25817355
994	SRR1532556	Sprague Dawley	adult	Male	25817355
995	SRR1532557	Sprague Dawley	adult	Male	25817355
996	SRR1532558	Sprague Dawley	adult	Male	25817355
997	SRR1532559	Sprague Dawley	adult	Male	25817355
998	SRR1532560	Sprague Dawley	adult	Male	25817355
999	SRR1532561	Sprague Dawley	adult	Male	25817355
1000	SRR1532562	Sprague Dawley	adult	Male	25817355
1001	SRR1236038	Sprague Dawley	adult	Male	25817355
1002	SRR1236039	Sprague Dawley	adult	Male	25817355
1003	SRR1236040	Sprague Dawley	adult	Male	25817355
1004	SRR1236042	Sprague Dawley	adult	Male	25817355
1005	SRR1236043	Sprague Dawley	adult	Male	25817355
1006	SRR1236044	Sprague Dawley	adult	Male	25817355
1007	SRR1236011	Sprague Dawley	adult	Male	25817355
1008	SRR1236012	Sprague Dawley	adult	Male	25817355
1009	SRR1236013	Sprague Dawley	adult	Male	25817355
1010	SRR1236014	Sprague Dawley	adult	Male	25817355
1011	SRR1236015	Sprague Dawley	adult	Male	25817355
1012	SRR1236016	Sprague Dawley	adult	Male	25817355
1013	SRR1236017	Sprague Dawley	adult	Male	25817355
1014	SRR1236018	Sprague Dawley	adult	Male	25817355
1015	SRR1236019	Sprague Dawley	adult	Male	25817355
1016	SRR1236020	Sprague Dawley	adult	Male	25817355
1017	SRR1236021	Sprague Dawley	adult	Male	25817355
1018	SRR1236022	Sprague Dawley	adult	Male	25817355
1019	SRR1236023	Sprague Dawley	adult	Male	25817355
1020	SRR1236001	Sprague Dawley	adult	Male	25817355
1021	SRR1236002	Sprague Dawley	adult	Male	25817355
1022	SRR1236003	Sprague Dawley	adult	Male	25817355
1023	SRR1236004	Sprague Dawley	adult	Male	25817355
1024	SRR1236005	Sprague Dawley	adult	Male	25817355
1025	SRR1236006	Sprague Dawley	adult	Male	25817355
1026	SRR1236007	Sprague Dawley	adult	Male	25817355
1027	SRR1236008	Sprague Dawley	adult	Male	25817355
1028	SRR1236009	Sprague Dawley	adult	Male	25817355
1029	SRR1236010	Sprague Dawley	adult	Male	25817355
1030	SRR1236045	Sprague Dawley	adult	Male	25817355
1031	SRR1236046	Sprague Dawley	adult	Male	25817355
1032	SRR1236047	Sprague Dawley	adult	Male	25817355
1033	SRR1236048	Sprague Dawley	adult	Male	25817355
1034	SRR1236049	Sprague Dawley	adult	Male	25817355
1035	SRR1236050	Sprague Dawley	adult	Male	25817355
1036	SRR1236051	Sprague Dawley	adult	Male	25817355
1037	SRR1236052	Sprague Dawley	adult	Male	25817355
1038	SRR1612611	Sprague Dawley	adult	Male	25817355
1039	SRR1612612	Sprague Dawley	adult	Male	25817355
1040	SRR1612613	Sprague Dawley	adult	Male	25817355
1041	SRR1612614	Sprague Dawley	adult	Male	25817355
1042	SRR1612615	Sprague Dawley	adult	Male	25817355
1043	SRR2050225	Sprague Dawley			26483702
1044	SRR2050226	Sprague Dawley			26483702
1045	SRR2050227	Sprague Dawley			26483702
1046	SRR2050229	Sprague Dawley			26483702
1047	SRR2050230	Sprague Dawley			26483702
1048	SRR2050231	Sprague Dawley			26483702
1049	SRR1236077	Sprague Dawley	adult	Male	25817355
1050	SRR1236078	Sprague Dawley	adult	Male	25817355
1051	SRR1236079	Sprague Dawley	adult	Male	25817355
1052	SRR1236080	Sprague Dawley	adult	Male	25817355
1053	SRR1236081	Sprague Dawley	adult	Male	25817355
1054	SRR1236082	Sprague Dawley	adult	Male	25817355
1055	SRR1236083	Sprague Dawley	adult	Male	25817355
1056	SRR1236084	Sprague Dawley	adult	Male	25817355
1057	SRR1170091	Fischer 344	2 weeks	Female	25150839, 25150838, 25150837, 25254650, 25633159, 33354967, 24510058, 25977771
1058	SRR1170092	Fischer 344	2 weeks	Female	25150839, 25150838, 25150837, 25254650, 25633159, 33354967, 24510058, 25977771
1059	SRR1170093	Fischer 344	2 weeks	Female	25150839, 25150838, 25150837, 25254650, 25633159, 33354967, 24510058, 25977771
1060	SRR1170094	Fischer 344	2 weeks	Female	25150839, 25150838, 25150837, 25254650, 25633159, 33354967, 24510058, 25977771
1061	SRR1170095	Fischer 344	2 weeks	Female	25150839, 25150838, 25150837, 25254650, 25633159, 33354967, 24510058, 25977771
1062	SRR1170096	Fischer 344	2 weeks	Female	25150839, 25150838, 25150837, 25254650, 25633159, 33354967, 24510058, 25977771
1063	SRR1170097	Fischer 344	2 weeks	Female	25150839, 25150838, 25150837, 25254650, 25633159, 33354967, 24510058, 25977771
1064	SRR1170098	Fischer 344	2 weeks	Female	25150839, 25150838, 25150837, 25254650, 25633159, 33354967, 24510058, 25977771
1065	SRR1170099	Fischer 344	6 weeks	Female	25150839, 25150838, 25150837, 25254650, 25633159, 33354967, 24510058, 25977771
1066	SRR1170100	Fischer 344	6 weeks	Female	25150839, 25150838, 25150837, 25254650, 25633159, 33354967, 24510058, 25977771
1067	SRR1170101	Fischer 344	6 weeks	Female	25150839, 25150838, 25150837, 25254650, 25633159, 33354967, 24510058, 25977771
1068	SRR1170102	Fischer 344	6 weeks	Female	25150839, 25150838, 25150837, 25254650, 25633159, 33354967, 24510058, 25977771
1069	SRR1170103	Fischer 344	6 weeks	Female	25150839, 25150838, 25150837, 25254650, 25633159, 33354967, 24510058, 25977771
1070	SRR1170104	Fischer 344	6 weeks	Female	25150839, 25150838, 25150837, 25254650, 25633159, 33354967, 24510058, 25977771
1071	SRR1170105	Fischer 344	6 weeks	Female	25150839, 25150838, 25150837, 25254650, 25633159, 33354967, 24510058, 25977771
1072	SRR1170106	Fischer 344	6 weeks	Female	25150839, 25150838, 25150837, 25254650, 25633159, 33354967, 24510058, 25977771
1073	SRR1170107	Fischer 344	21 weeks	Female	25150839, 25150838, 25150837, 25254650, 25633159, 33354967, 24510058, 25977771
1074	SRR1170108	Fischer 344	21 weeks	Female	25150839, 25150838, 25150837, 25254650, 25633159, 33354967, 24510058, 25977771
1075	SRR1170109	Fischer 344	21 weeks	Female	25150839, 25150838, 25150837, 25254650, 25633159, 33354967, 24510058, 25977771
1076	SRR1170110	Fischer 344	21 weeks	Female	25150839, 25150838, 25150837, 25254650, 25633159, 33354967, 24510058, 25977771
1077	SRR1170111	Fischer 344	21 weeks	Female	25150839, 25150838, 25150837, 25254650, 25633159, 33354967, 24510058, 25977771
1078	SRR1170112	Fischer 344	21 weeks	Female	25150839, 25150838, 25150837, 25254650, 25633159, 33354967, 24510058, 25977771
1079	SRR1170113	Fischer 344	21 weeks	Female	25150839, 25150838, 25150837, 25254650, 25633159, 33354967, 24510058, 25977771
1080	SRR1170114	Fischer 344	21 weeks	Female	25150839, 25150838, 25150837, 25254650, 25633159, 33354967, 24510058, 25977771
1081	SRR1170115	Fischer 344	104 weeks	Female	25150839, 25150838, 25150837, 25254650, 25633159, 33354967, 24510058, 25977771
1082	SRR1170116	Fischer 344	104 weeks	Female	25150839, 25150838, 25150837, 25254650, 25633159, 33354967, 24510058, 25977771
1083	SRR1170117	Fischer 344	104 weeks	Female	25150839, 25150838, 25150837, 25254650, 25633159, 33354967, 24510058, 25977771
1084	SRR1170118	Fischer 344	104 weeks	Female	25150839, 25150838, 25150837, 25254650, 25633159, 33354967, 24510058, 25977771
1085	SRR1170119	Fischer 344	104 weeks	Female	25150839, 25150838, 25150837, 25254650, 25633159, 33354967, 24510058, 25977771
1086	SRR1170120	Fischer 344	104 weeks	Female	25150839, 25150838, 25150837, 25254650, 25633159, 33354967, 24510058, 25977771
1087	SRR1170121	Fischer 344	104 weeks	Female	25150839, 25150838, 25150837, 25254650, 25633159, 33354967, 24510058, 25977771
1088	SRR1170122	Fischer 344	104 weeks	Female	25150839, 25150838, 25150837, 25254650, 25633159, 33354967, 24510058, 25977771
1089	SRR1170123	Fischer 344	2 weeks	Male	25150839, 25150838, 25150837, 25254650, 25633159, 33354967, 24510058, 25977771
1090	SRR1170124	Fischer 344	2 weeks	Male	25150839, 25150838, 25150837, 25254650, 25633159, 33354967, 24510058, 25977771
1091	SRR1170125	Fischer 344	2 weeks	Male	25150839, 25150838, 25150837, 25254650, 25633159, 33354967, 24510058, 25977771
1092	SRR1170126	Fischer 344	2 weeks	Male	25150839, 25150838, 25150837, 25254650, 25633159, 33354967, 24510058, 25977771
1093	SRR1170127	Fischer 344	2 weeks	Male	25150839, 25150838, 25150837, 25254650, 25633159, 33354967, 24510058, 25977771
1094	SRR1170128	Fischer 344	2 weeks	Male	25150839, 25150838, 25150837, 25254650, 25633159, 33354967, 24510058, 25977771
1095	SRR1170129	Fischer 344	2 weeks	Male	25150839, 25150838, 25150837, 25254650, 25633159, 33354967, 24510058, 25977771
1096	SRR1170130	Fischer 344	2 weeks	Male	25150839, 25150838, 25150837, 25254650, 25633159, 33354967, 24510058, 25977771
1097	SRR1170131	Fischer 344	2 weeks	Male	25150839, 25150838, 25150837, 25254650, 25633159, 33354967, 24510058, 25977771
1098	SRR1170132	Fischer 344	2 weeks	Male	25150839, 25150838, 25150837, 25254650, 25633159, 33354967, 24510058, 25977771
1099	SRR1170133	Fischer 344	6 weeks	Male	25150839, 25150838, 25150837, 25254650, 25633159, 33354967, 24510058, 25977771
1100	SRR1170134	Fischer 344	6 weeks	Male	25150839, 25150838, 25150837, 25254650, 25633159, 33354967, 24510058, 25977771
1101	SRR1170135	Fischer 344	6 weeks	Male	25150839, 25150838, 25150837, 25254650, 25633159, 33354967, 24510058, 25977771
1102	SRR1170136	Fischer 344	6 weeks	Male	25150839, 25150838, 25150837, 25254650, 25633159, 33354967, 24510058, 25977771
1103	SRR1170137	Fischer 344	6 weeks	Male	25150839, 25150838, 25150837, 25254650, 25633159, 33354967, 24510058, 25977771
1104	SRR1170138	Fischer 344	6 weeks	Male	25150839, 25150838, 25150837, 25254650, 25633159, 33354967, 24510058, 25977771
1105	SRR1170139	Fischer 344	6 weeks	Male	25150839, 25150838, 25150837, 25254650, 25633159, 33354967, 24510058, 25977771
1106	SRR1170140	Fischer 344	6 weeks	Male	25150839, 25150838, 25150837, 25254650, 25633159, 33354967, 24510058, 25977771
1107	SRR1170141	Fischer 344	21 weeks	Male	25150839, 25150838, 25150837, 25254650, 25633159, 33354967, 24510058, 25977771
1108	SRR1170142	Fischer 344	21 weeks	Male	25150839, 25150838, 25150837, 25254650, 25633159, 33354967, 24510058, 25977771
1109	SRR1170143	Fischer 344	21 weeks	Male	25150839, 25150838, 25150837, 25254650, 25633159, 33354967, 24510058, 25977771
1110	SRR1170144	Fischer 344	21 weeks	Male	25150839, 25150838, 25150837, 25254650, 25633159, 33354967, 24510058, 25977771
1111	SRR1170145	Fischer 344	21 weeks	Male	25150839, 25150838, 25150837, 25254650, 25633159, 33354967, 24510058, 25977771
1112	SRR1170146	Fischer 344	21 weeks	Male	25150839, 25150838, 25150837, 25254650, 25633159, 33354967, 24510058, 25977771
1113	SRR1170147	Fischer 344	21 weeks	Male	25150839, 25150838, 25150837, 25254650, 25633159, 33354967, 24510058, 25977771
1114	SRR1170148	Fischer 344	21 weeks	Male	25150839, 25150838, 25150837, 25254650, 25633159, 33354967, 24510058, 25977771
1115	SRR1170149	Fischer 344	104 weeks	Male	25150839, 25150838, 25150837, 25254650, 25633159, 33354967, 24510058, 25977771
1116	SRR1170150	Fischer 344	104 weeks	Male	25150839, 25150838, 25150837, 25254650, 25633159, 33354967, 24510058, 25977771
1117	SRR1170151	Fischer 344	104 weeks	Male	25150839, 25150838, 25150837, 25254650, 25633159, 33354967, 24510058, 25977771
1118	SRR1170152	Fischer 344	104 weeks	Male	25150839, 25150838, 25150837, 25254650, 25633159, 33354967, 24510058, 25977771
1119	SRR1170153	Fischer 344	104 weeks	Male	25150839, 25150838, 25150837, 25254650, 25633159, 33354967, 24510058, 25977771
1120	SRR1170154	Fischer 344	104 weeks	Male	25150839, 25150838, 25150837, 25254650, 25633159, 33354967, 24510058, 25977771
1121	SRR1170155	Fischer 344	104 weeks	Male	25150839, 25150838, 25150837, 25254650, 25633159, 33354967, 24510058, 25977771
1122	SRR1170156	Fischer 344	104 weeks	Male	25150839, 25150838, 25150837, 25254650, 25633159, 33354967, 24510058, 25977771
1123	SRR9827061	ZSF1	20 weeks		31300612
1124	SRR9827062	ZSF1	20 weeks		31300612
1125	SRR9827063	ZSF1	20 weeks		31300612
1126	SRR9827064	ZSF1	20 weeks		31300612
1127	SRR9827065	ZSF1	20 weeks		31300612
1128	SRR9827066	ZSF1	20 weeks		31300612
1129	SRR9827067	ZSF1	20 weeks		31300612
1130	SRR9827068	ZSF1	20 weeks		31300612
1131	SRR9827069	ZSF1	20 weeks		31300612
1132	SRR9827070	ZSF1	20 weeks		31300612
1133	SRR1236031	Sprague Dawley	adult	Male	25817355
1134	SRR1236032	Sprague Dawley	adult	Male	25817355
1135	SRR1236033	Sprague Dawley	adult	Male	25817355
1136	SRR1236034	Sprague Dawley	adult	Male	25817355
1137	SRR1236036	Sprague Dawley	adult	Male	25817355
1138	SRR1236037	Sprague Dawley	adult	Male	25817355
1139	SRR7151798	MCW SS			30354815
1140	SRR7151799	MCW SS			30354815
1141	SRR7151800	MCW SS			30354815
1142	SRR7151801	MCW SS			30354815
1143	SRR7151802	MCW SS			30354815
1144	SRR7151803	MCW SS			30354815
1145	SRR7151804	MCW SS			30354815
1146	SRR7151805	MCW SS			30354815
1147	SRR7151806	MCW SS			30354815
1148	SRR1236070	Sprague Dawley	adult	Male	25817355
1149	SRR1236071	Sprague Dawley	adult	Male	25817355
1150	SRR1236072	Sprague Dawley	adult	Male	25817355
1151	SRR1236073	Sprague Dawley	adult	Male	25817355
1152	SRR1236074	Sprague Dawley	adult	Male	25817355
1153	SRR1236075	Sprague Dawley	adult	Male	25817355
1154	SRR1236076	Sprague Dawley	adult	Male	25817355
1155	SRR1235980	Sprague Dawley	adult	Male	25817355
1156	SRR1235981	Sprague Dawley	adult	Male	25817355
1157	SRR1235982	Sprague Dawley	adult	Male	25817355
1158	SRR1235984	Sprague Dawley	adult	Male	25817355
1159	SRR1235985	Sprague Dawley	adult	Male	25817355
1160	SRR1235986	Sprague Dawley	adult	Male	25817355
1161	SRR1235987	Sprague Dawley	adult	Male	25817355
1162	SRR1235989	Sprague Dawley	adult	Male	25817355
1163	SRR1235990	Sprague Dawley	adult	Male	25817355
1164	SRR1235991	Sprague Dawley	adult	Male	25817355
1165	SRR1235992	Sprague Dawley	adult	Male	25817355
1166	SRR1235993	Sprague Dawley	adult	Male	25817355
1167	SRR1235994	Sprague Dawley	adult	Male	25817355
1168	SRR1235995	Sprague Dawley	adult	Male	25817355
1169	SRR1235996	Sprague Dawley	adult	Male	25817355
1170	SRR1235997	Sprague Dawley	adult	Male	25817355
1171	SRR1235998	Sprague Dawley	adult	Male	25817355
1172	SRR1235999	Sprague Dawley	adult	Male	25817355
1173	SRR1236000	Sprague Dawley	adult	Male	25817355
1174	SRR1236024	Sprague Dawley	adult	Male	25817355
1175	SRR1236025	Sprague Dawley	adult	Male	25817355
1176	SRR1236026	Sprague Dawley	adult	Male	25817355
1177	SRR1236027	Sprague Dawley	adult	Male	25817355
1178	SRR1236028	Sprague Dawley	adult	Male	25817355
1179	SRR1236029	Sprague Dawley	adult	Male	25817355
1180	SRR1236030	Sprague Dawley	adult	Male	25817355
1181	SRR1236085	Sprague Dawley	adult	Male	25817355
1182	SRR1236086	Sprague Dawley	adult	Male	25817355
1183	SRR1236087	Sprague Dawley	adult	Male	25817355
1184	SRR1236088	Sprague Dawley	adult	Male	25817355
1185	SRR1236089	Sprague Dawley	adult	Male	25817355
1186	SRR1236090	Sprague Dawley	adult	Male	25817355
1187	SRR1236091	Sprague Dawley	adult	Male	25817355
1188	SRR9162616
1189	SRR9162617
1190	SRR9162618
1191	SRR9162619
1192	SRR9162620
1193	SRR9162621
1194	SRR1170223	Fischer 344	2 weeks	Female	25150839, 25150838, 25150837, 25254650, 25633159, 33354967, 24510058, 25977771
1195	SRR1170224	Fischer 344	2 weeks	Female	25150839, 25150838, 25150837, 25254650, 25633159, 33354967, 24510058, 25977771
1196	SRR1170225	Fischer 344	2 weeks	Female	25150839, 25150838, 25150837, 25254650, 25633159, 33354967, 24510058, 25977771
1197	SRR1170226	Fischer 344	2 weeks	Female	25150839, 25150838, 25150837, 25254650, 25633159, 33354967, 24510058, 25977771
1198	SRR1170227	Fischer 344	2 weeks	Female	25150839, 25150838, 25150837, 25254650, 25633159, 33354967, 24510058, 25977771
1199	SRR1170228	Fischer 344	2 weeks	Female	25150839, 25150838, 25150837, 25254650, 25633159, 33354967, 24510058, 25977771
1200	SRR1170229	Fischer 344	2 weeks	Female	25150839, 25150838, 25150837, 25254650, 25633159, 33354967, 24510058, 25977771
1201	SRR1170230	Fischer 344	2 weeks	Female	25150839, 25150838, 25150837, 25254650, 25633159, 33354967, 24510058, 25977771
1202	SRR1170231	Fischer 344	6 weeks	Female	25150839, 25150838, 25150837, 25254650, 25633159, 33354967, 24510058, 25977771
1203	SRR1170232	Fischer 344	6 weeks	Female	25150839, 25150838, 25150837, 25254650, 25633159, 33354967, 24510058, 25977771
1204	SRR1170233	Fischer 344	6 weeks	Female	25150839, 25150838, 25150837, 25254650, 25633159, 33354967, 24510058, 25977771
1205	SRR1170234	Fischer 344	6 weeks	Female	25150839, 25150838, 25150837, 25254650, 25633159, 33354967, 24510058, 25977771
1206	SRR1170235	Fischer 344	6 weeks	Female	25150839, 25150838, 25150837, 25254650, 25633159, 33354967, 24510058, 25977771
1207	SRR1170236	Fischer 344	6 weeks	Female	25150839, 25150838, 25150837, 25254650, 25633159, 33354967, 24510058, 25977771
1208	SRR1170237	Fischer 344	6 weeks	Female	25150839, 25150838, 25150837, 25254650, 25633159, 33354967, 24510058, 25977771
1209	SRR1170238	Fischer 344	6 weeks	Female	25150839, 25150838, 25150837, 25254650, 25633159, 33354967, 24510058, 25977771
1210	SRR1170239	Fischer 344	21 weeks	Female	25150839, 25150838, 25150837, 25254650, 25633159, 33354967, 24510058, 25977771
1211	SRR1170240	Fischer 344	21 weeks	Female	25150839, 25150838, 25150837, 25254650, 25633159, 33354967, 24510058, 25977771
1212	SRR1170241	Fischer 344	21 weeks	Female	25150839, 25150838, 25150837, 25254650, 25633159, 33354967, 24510058, 25977771
1213	SRR1170242	Fischer 344	21 weeks	Female	25150839, 25150838, 25150837, 25254650, 25633159, 33354967, 24510058, 25977771
1214	SRR1170243	Fischer 344	21 weeks	Female	25150839, 25150838, 25150837, 25254650, 25633159, 33354967, 24510058, 25977771
1215	SRR1170244	Fischer 344	21 weeks	Female	25150839, 25150838, 25150837, 25254650, 25633159, 33354967, 24510058, 25977771
1216	SRR1170245	Fischer 344	21 weeks	Female	25150839, 25150838, 25150837, 25254650, 25633159, 33354967, 24510058, 25977771
1217	SRR1170246	Fischer 344	21 weeks	Female	25150839, 25150838, 25150837, 25254650, 25633159, 33354967, 24510058, 25977771
1218	SRR1170247	Fischer 344	104 weeks	Female	25150839, 25150838, 25150837, 25254650, 25633159, 33354967, 24510058, 25977771
1219	SRR1170248	Fischer 344	104 weeks	Female	25150839, 25150838, 25150837, 25254650, 25633159, 33354967, 24510058, 25977771
1220	SRR1170249	Fischer 344	104 weeks	Female	25150839, 25150838, 25150837, 25254650, 25633159, 33354967, 24510058, 25977771
1221	SRR1170250	Fischer 344	104 weeks	Female	25150839, 25150838, 25150837, 25254650, 25633159, 33354967, 24510058, 25977771
1222	SRR1170251	Fischer 344	104 weeks	Female	25150839, 25150838, 25150837, 25254650, 25633159, 33354967, 24510058, 25977771
1223	SRR1170252	Fischer 344	104 weeks	Female	25150839, 25150838, 25150837, 25254650, 25633159, 33354967, 24510058, 25977771
1224	SRR1170253	Fischer 344	104 weeks	Female	25150839, 25150838, 25150837, 25254650, 25633159, 33354967, 24510058, 25977771
1225	SRR1170254	Fischer 344	104 weeks	Female	25150839, 25150838, 25150837, 25254650, 25633159, 33354967, 24510058, 25977771
1226	SRR1170255	Fischer 344	2 weeks	Male	25150839, 25150838, 25150837, 25254650, 25633159, 33354967, 24510058, 25977771
1227	SRR1170256	Fischer 344	2 weeks	Male	25150839, 25150838, 25150837, 25254650, 25633159, 33354967, 24510058, 25977771
1228	SRR1170257	Fischer 344	2 weeks	Male	25150839, 25150838, 25150837, 25254650, 25633159, 33354967, 24510058, 25977771
1229	SRR1170258	Fischer 344	2 weeks	Male	25150839, 25150838, 25150837, 25254650, 25633159, 33354967, 24510058, 25977771
1230	SRR1170259	Fischer 344	2 weeks	Male	25150839, 25150838, 25150837, 25254650, 25633159, 33354967, 24510058, 25977771
1231	SRR1170260	Fischer 344	2 weeks	Male	25150839, 25150838, 25150837, 25254650, 25633159, 33354967, 24510058, 25977771
1232	SRR1170261	Fischer 344	2 weeks	Male	25150839, 25150838, 25150837, 25254650, 25633159, 33354967, 24510058, 25977771
1233	SRR1170262	Fischer 344	2 weeks	Male	25150839, 25150838, 25150837, 25254650, 25633159, 33354967, 24510058, 25977771
1234	SRR1170263	Fischer 344	6 weeks	Male	25150839, 25150838, 25150837, 25254650, 25633159, 33354967, 24510058, 25977771
1235	SRR1170264	Fischer 344	6 weeks	Male	25150839, 25150838, 25150837, 25254650, 25633159, 33354967, 24510058, 25977771
1236	SRR1170265	Fischer 344	6 weeks	Male	25150839, 25150838, 25150837, 25254650, 25633159, 33354967, 24510058, 25977771
1237	SRR1170266	Fischer 344	6 weeks	Male	25150839, 25150838, 25150837, 25254650, 25633159, 33354967, 24510058, 25977771
1238	SRR1170267	Fischer 344	6 weeks	Male	25150839, 25150838, 25150837, 25254650, 25633159, 33354967, 24510058, 25977771
1239	SRR1170268	Fischer 344	6 weeks	Male	25150839, 25150838, 25150837, 25254650, 25633159, 33354967, 24510058, 25977771
1240	SRR1170269	Fischer 344	6 weeks	Male	25150839, 25150838, 25150837, 25254650, 25633159, 33354967, 24510058, 25977771
1241	SRR1170270	Fischer 344	6 weeks	Male	25150839, 25150838, 25150837, 25254650, 25633159, 33354967, 24510058, 25977771
1242	SRR1170271	Fischer 344	21 weeks	Male	25150839, 25150838, 25150837, 25254650, 25633159, 33354967, 24510058, 25977771
1243	SRR1170272	Fischer 344	21 weeks	Male	25150839, 25150838, 25150837, 25254650, 25633159, 33354967, 24510058, 25977771
1244	SRR1170273	Fischer 344	21 weeks	Male	25150839, 25150838, 25150837, 25254650, 25633159, 33354967, 24510058, 25977771
1245	SRR1170274	Fischer 344	21 weeks	Male	25150839, 25150838, 25150837, 25254650, 25633159, 33354967, 24510058, 25977771
1246	SRR1170275	Fischer 344	21 weeks	Male	25150839, 25150838, 25150837, 25254650, 25633159, 33354967, 24510058, 25977771
1247	SRR1170276	Fischer 344	21 weeks	Male	25150839, 25150838, 25150837, 25254650, 25633159, 33354967, 24510058, 25977771
1248	SRR1170277	Fischer 344	21 weeks	Male	25150839, 25150838, 25150837, 25254650, 25633159, 33354967, 24510058, 25977771
1249	SRR1170278	Fischer 344	21 weeks	Male	25150839, 25150838, 25150837, 25254650, 25633159, 33354967, 24510058, 25977771
1250	SRR1170279	Fischer 344	104 weeks	Male	25150839, 25150838, 25150837, 25254650, 25633159, 33354967, 24510058, 25977771
1251	SRR1170280	Fischer 344	104 weeks	Male	25150839, 25150838, 25150837, 25254650, 25633159, 33354967, 24510058, 25977771
1252	SRR1170281	Fischer 344	104 weeks	Male	25150839, 25150838, 25150837, 25254650, 25633159, 33354967, 24510058, 25977771
1253	SRR1170282	Fischer 344	104 weeks	Male	25150839, 25150838, 25150837, 25254650, 25633159, 33354967, 24510058, 25977771
1254	SRR1170283	Fischer 344	104 weeks	Male	25150839, 25150838, 25150837, 25254650, 25633159, 33354967, 24510058, 25977771
1255	SRR1170284	Fischer 344	104 weeks	Male	25150839, 25150838, 25150837, 25254650, 25633159, 33354967, 24510058, 25977771
1256	SRR1170285	Fischer 344	104 weeks	Male	25150839, 25150838, 25150837, 25254650, 25633159, 33354967, 24510058, 25977771
1257	SRR1170286	Fischer 344	104 weeks	Male	25150839, 25150838, 25150837, 25254650, 25633159, 33354967, 24510058, 25977771
1258	SRR1170287	Fischer 344	104 weeks	Male	25150839, 25150838, 25150837, 25254650, 25633159, 33354967, 24510058, 25977771
1259	SRR1170288	Fischer 344	104 weeks	Male	25150839, 25150838, 25150837, 25254650, 25633159, 33354967, 24510058, 25977771
1260	SRR12927161	SHR/OlaIpcv
1261	SRR12927170	SHR/OlaIpcv
1262	SRR846969		38 weeks	Female	25542004
1263	SRR846970		38 weeks	Female	25542004
1264	SRR846971		38 weeks	Female	25542004
1265	SRR846972		38 weeks	Female	25542004
1266	SRR846973		38 weeks	Female	25542004
1267	SRR846974		38 weeks	Female	25542004
1268	SRR11680484	Sprague Dawley			32860486, 34635097
1269	SRR11680485	Sprague Dawley			32860486, 34635097
1270	SRR11680486	Sprague Dawley			32860486, 34635097
1271	SRR11680487	Sprague Dawley			32860486, 34635097
1272	SRR11680488	Sprague Dawley			32860486, 34635097
1273	SRR11688864				32727916
1274	SRR11688865				32727916
1275	SRR11688866				32727916
1276	SRR11688900				32727916
1277	SRR11688901				32727916
1278	SRR11688902				32727916
1279	SRR11688903				32727916
1280	SRR11688904				32727916
1281	SRR11688905				32727916
1282	SRR11688906				32727916
1283	SRR11688907				32727916
1284	SRR11688908				32727916
1285	SRR11688909				32727916
1286	SRR11688910				32727916
1287	SRR11688911				32727916
1288	SRR1170157	Fischer 344	2 weeks	Female	25150839, 25150838, 25150837, 25254650, 25633159, 33354967, 24510058, 25977771
1289	SRR1170158	Fischer 344	2 weeks	Female	25150839, 25150838, 25150837, 25254650, 25633159, 33354967, 24510058, 25977771
1290	SRR1170159	Fischer 344	2 weeks	Female	25150839, 25150838, 25150837, 25254650, 25633159, 33354967, 24510058, 25977771
1291	SRR1170160	Fischer 344	2 weeks	Female	25150839, 25150838, 25150837, 25254650, 25633159, 33354967, 24510058, 25977771
1292	SRR1170161	Fischer 344	2 weeks	Female	25150839, 25150838, 25150837, 25254650, 25633159, 33354967, 24510058, 25977771
1293	SRR1170162	Fischer 344	2 weeks	Female	25150839, 25150838, 25150837, 25254650, 25633159, 33354967, 24510058, 25977771
1294	SRR1170163	Fischer 344	2 weeks	Female	25150839, 25150838, 25150837, 25254650, 25633159, 33354967, 24510058, 25977771
1295	SRR1170164	Fischer 344	2 weeks	Female	25150839, 25150838, 25150837, 25254650, 25633159, 33354967, 24510058, 25977771
1296	SRR1170165	Fischer 344	6 weeks	Female	25150839, 25150838, 25150837, 25254650, 25633159, 33354967, 24510058, 25977771
1297	SRR1170166	Fischer 344	6 weeks	Female	25150839, 25150838, 25150837, 25254650, 25633159, 33354967, 24510058, 25977771
1298	SRR1170167	Fischer 344	6 weeks	Female	25150839, 25150838, 25150837, 25254650, 25633159, 33354967, 24510058, 25977771
1299	SRR1170168	Fischer 344	6 weeks	Female	25150839, 25150838, 25150837, 25254650, 25633159, 33354967, 24510058, 25977771
1300	SRR1170169	Fischer 344	6 weeks	Female	25150839, 25150838, 25150837, 25254650, 25633159, 33354967, 24510058, 25977771
1301	SRR1170170	Fischer 344	6 weeks	Female	25150839, 25150838, 25150837, 25254650, 25633159, 33354967, 24510058, 25977771
1302	SRR1170171	Fischer 344	6 weeks	Female	25150839, 25150838, 25150837, 25254650, 25633159, 33354967, 24510058, 25977771
1303	SRR1170172	Fischer 344	6 weeks	Female	25150839, 25150838, 25150837, 25254650, 25633159, 33354967, 24510058, 25977771
1304	SRR1170173	Fischer 344	21 weeks	Female	25150839, 25150838, 25150837, 25254650, 25633159, 33354967, 24510058, 25977771
1305	SRR1170174	Fischer 344	21 weeks	Female	25150839, 25150838, 25150837, 25254650, 25633159, 33354967, 24510058, 25977771
1306	SRR1170175	Fischer 344	21 weeks	Female	25150839, 25150838, 25150837, 25254650, 25633159, 33354967, 24510058, 25977771
1307	SRR1170176	Fischer 344	21 weeks	Female	25150839, 25150838, 25150837, 25254650, 25633159, 33354967, 24510058, 25977771
1308	SRR1170177	Fischer 344	21 weeks	Female	25150839, 25150838, 25150837, 25254650, 25633159, 33354967, 24510058, 25977771
1309	SRR1170178	Fischer 344	21 weeks	Female	25150839, 25150838, 25150837, 25254650, 25633159, 33354967, 24510058, 25977771
1310	SRR1170179	Fischer 344	21 weeks	Female	25150839, 25150838, 25150837, 25254650, 25633159, 33354967, 24510058, 25977771
1311	SRR1170180	Fischer 344	21 weeks	Female	25150839, 25150838, 25150837, 25254650, 25633159, 33354967, 24510058, 25977771
1312	SRR1170181	Fischer 344	104 weeks	Female	25150839, 25150838, 25150837, 25254650, 25633159, 33354967, 24510058, 25977771
1313	SRR1170182	Fischer 344	104 weeks	Female	25150839, 25150838, 25150837, 25254650, 25633159, 33354967, 24510058, 25977771
1314	SRR1170183	Fischer 344	104 weeks	Female	25150839, 25150838, 25150837, 25254650, 25633159, 33354967, 24510058, 25977771
1315	SRR1170184	Fischer 344	104 weeks	Female	25150839, 25150838, 25150837, 25254650, 25633159, 33354967, 24510058, 25977771
1316	SRR1170185	Fischer 344	104 weeks	Female	25150839, 25150838, 25150837, 25254650, 25633159, 33354967, 24510058, 25977771
1317	SRR1170186	Fischer 344	104 weeks	Female	25150839, 25150838, 25150837, 25254650, 25633159, 33354967, 24510058, 25977771
1318	SRR1170187	Fischer 344	104 weeks	Female	25150839, 25150838, 25150837, 25254650, 25633159, 33354967, 24510058, 25977771
1319	SRR1170188	Fischer 344	104 weeks	Female	25150839, 25150838, 25150837, 25254650, 25633159, 33354967, 24510058, 25977771
1320	SRR1170189	Fischer 344	2 weeks	Male	25150839, 25150838, 25150837, 25254650, 25633159, 33354967, 24510058, 25977771
1321	SRR1170190	Fischer 344	2 weeks	Male	25150839, 25150838, 25150837, 25254650, 25633159, 33354967, 24510058, 25977771
1322	SRR1170191	Fischer 344	2 weeks	Male	25150839, 25150838, 25150837, 25254650, 25633159, 33354967, 24510058, 25977771
1323	SRR1170192	Fischer 344	2 weeks	Male	25150839, 25150838, 25150837, 25254650, 25633159, 33354967, 24510058, 25977771
1324	SRR1170193	Fischer 344	2 weeks	Male	25150839, 25150838, 25150837, 25254650, 25633159, 33354967, 24510058, 25977771
1325	SRR1170194	Fischer 344	2 weeks	Male	25150839, 25150838, 25150837, 25254650, 25633159, 33354967, 24510058, 25977771
1326	SRR1170195	Fischer 344	2 weeks	Male	25150839, 25150838, 25150837, 25254650, 25633159, 33354967, 24510058, 25977771
1327	SRR1170196	Fischer 344	2 weeks	Male	25150839, 25150838, 25150837, 25254650, 25633159, 33354967, 24510058, 25977771
1328	SRR1170197	Fischer 344	2 weeks	Male	25150839, 25150838, 25150837, 25254650, 25633159, 33354967, 24510058, 25977771
1329	SRR1170198	Fischer 344	2 weeks	Male	25150839, 25150838, 25150837, 25254650, 25633159, 33354967, 24510058, 25977771
1330	SRR1170199	Fischer 344	6 weeks	Male	25150839, 25150838, 25150837, 25254650, 25633159, 33354967, 24510058, 25977771
1331	SRR1170200	Fischer 344	6 weeks	Male	25150839, 25150838, 25150837, 25254650, 25633159, 33354967, 24510058, 25977771
1332	SRR1170201	Fischer 344	6 weeks	Male	25150839, 25150838, 25150837, 25254650, 25633159, 33354967, 24510058, 25977771
1333	SRR1170202	Fischer 344	6 weeks	Male	25150839, 25150838, 25150837, 25254650, 25633159, 33354967, 24510058, 25977771
1334	SRR1170203	Fischer 344	6 weeks	Male	25150839, 25150838, 25150837, 25254650, 25633159, 33354967, 24510058, 25977771
1335	SRR1170204	Fischer 344	6 weeks	Male	25150839, 25150838, 25150837, 25254650, 25633159, 33354967, 24510058, 25977771
1336	SRR1170205	Fischer 344	6 weeks	Male	25150839, 25150838, 25150837, 25254650, 25633159, 33354967, 24510058, 25977771
1337	SRR1170206	Fischer 344	6 weeks	Male	25150839, 25150838, 25150837, 25254650, 25633159, 33354967, 24510058, 25977771
1338	SRR1170207	Fischer 344	21 weeks	Male	25150839, 25150838, 25150837, 25254650, 25633159, 33354967, 24510058, 25977771
1339	SRR1170208	Fischer 344	21 weeks	Male	25150839, 25150838, 25150837, 25254650, 25633159, 33354967, 24510058, 25977771
1340	SRR1170209	Fischer 344	21 weeks	Male	25150839, 25150838, 25150837, 25254650, 25633159, 33354967, 24510058, 25977771
1341	SRR1170210	Fischer 344	21 weeks	Male	25150839, 25150838, 25150837, 25254650, 25633159, 33354967, 24510058, 25977771
1342	SRR1170211	Fischer 344	21 weeks	Male	25150839, 25150838, 25150837, 25254650, 25633159, 33354967, 24510058, 25977771
1343	SRR1170212	Fischer 344	21 weeks	Male	25150839, 25150838, 25150837, 25254650, 25633159, 33354967, 24510058, 25977771
1344	SRR1170213	Fischer 344	21 weeks	Male	25150839, 25150838, 25150837, 25254650, 25633159, 33354967, 24510058, 25977771
1345	SRR1170214	Fischer 344	21 weeks	Male	25150839, 25150838, 25150837, 25254650, 25633159, 33354967, 24510058, 25977771
1346	SRR1170215	Fischer 344	104 weeks	Male	25150839, 25150838, 25150837, 25254650, 25633159, 33354967, 24510058, 25977771
1347	SRR1170216	Fischer 344	104 weeks	Male	25150839, 25150838, 25150837, 25254650, 25633159, 33354967, 24510058, 25977771
1348	SRR1170217	Fischer 344	104 weeks	Male	25150839, 25150838, 25150837, 25254650, 25633159, 33354967, 24510058, 25977771
1349	SRR1170218	Fischer 344	104 weeks	Male	25150839, 25150838, 25150837, 25254650, 25633159, 33354967, 24510058, 25977771
1350	SRR1170219	Fischer 344	104 weeks	Male	25150839, 25150838, 25150837, 25254650, 25633159, 33354967, 24510058, 25977771
1351	SRR1170220	Fischer 344	104 weeks	Male	25150839, 25150838, 25150837, 25254650, 25633159, 33354967, 24510058, 25977771
1352	SRR1170221	Fischer 344	104 weeks	Male	25150839, 25150838, 25150837, 25254650, 25633159, 33354967, 24510058, 25977771
1353	SRR1170222	Fischer 344	104 weeks	Male	25150839, 25150838, 25150837, 25254650, 25633159, 33354967, 24510058, 25977771
1354	SRR11902957				33438315
1355	SRR11902958				33438315
1356	SRR11902959				33438315
1357	SRR11902960				33438315
1358	SRR11902961				33438315
1359	SRR11902962				33438315
1360	SRR12583094	BN		Male	34367159
1361	SRR12583095	BN		Male	34367159
1362	SRR12583096	BN		Male	34367159
1363	SRR12583097	BN		Male	34367159
1364	SRR12583098	BN		Male	34367159
1365	SRR12583099	BN		Male	34367159
1366	SRR12583100	BN		Male	34367159
1367	SRR12583101	BN		Male	34367159
1368	SRR12583102	BN		Male	34367159
1369	SRR12583103	BN		Male	34367159
1370	SRR12583104	BN		Male	34367159
1371	SRR12583142	PVG		Male	34367159
1372	SRR12583143	PVG		Male	34367159
1373	SRR12583144	PVG		Male	34367159
1374	SRR12583145	PVG		Male	34367159
1375	SRR5758714	Sprague Dawley		Male	29809149
1376	SRR5758715	Sprague Dawley		Male	29809149
1377	SRR5758716	Sprague Dawley		Male	29809149
1378	SRR5758717	Sprague Dawley		Male	29809149
1379	SRR5758718	Sprague Dawley		Male	29809149
1380	SRR5758719	Sprague Dawley		Male	29809149
1381	SRR13863532	Fischer 344 x Brown Norway	8 months	Male	34547403
1382	SRR13863536	Fischer 344 x Brown Norway	8 months	Male	34547403
1383	SRR6468243	Wistar	9 weeks	Male	29959558
1384	SRR6468244	Wistar	9 weeks	Male	29959558
1385	SRR6468245	Wistar	9 weeks	Male	29959558
1386	SRR6468246	Wistar	9 weeks	Male	29959558
1387	SRR6468247	Wistar	9 weeks	Male	29959558
1388	SRR6468248	Wistar	9 weeks	Male	29959558
1389	SRR6468249	Wistar	9 weeks	Male	29959558
1390	SRR6468250	Wistar	9 weeks	Male	29959558
1391	SRR6468251	Wistar	9 weeks	Male	29959558
1392	SRR6468252	Wistar	9 weeks	Male	29959558
1393	SRR6468253	Wistar	9 weeks	Male	29959558
1394	SRR6468254	Wistar	9 weeks	Male	29959558
1395	SRR1170289	Fischer 344	2 weeks	Female	25150839, 25150838, 25150837, 25254650, 25633159, 33354967, 24510058, 25977771
1396	SRR1170290	Fischer 344	2 weeks	Female	25150839, 25150838, 25150837, 25254650, 25633159, 33354967, 24510058, 25977771
1397	SRR1170291	Fischer 344	2 weeks	Female	25150839, 25150838, 25150837, 25254650, 25633159, 33354967, 24510058, 25977771
1398	SRR1170292	Fischer 344	2 weeks	Female	25150839, 25150838, 25150837, 25254650, 25633159, 33354967, 24510058, 25977771
1399	SRR1170293	Fischer 344	2 weeks	Female	25150839, 25150838, 25150837, 25254650, 25633159, 33354967, 24510058, 25977771
1400	SRR1170294	Fischer 344	2 weeks	Female	25150839, 25150838, 25150837, 25254650, 25633159, 33354967, 24510058, 25977771
1401	SRR1170295	Fischer 344	2 weeks	Female	25150839, 25150838, 25150837, 25254650, 25633159, 33354967, 24510058, 25977771
1402	SRR1170296	Fischer 344	2 weeks	Female	25150839, 25150838, 25150837, 25254650, 25633159, 33354967, 24510058, 25977771
1403	SRR1170297	Fischer 344	2 weeks	Female	25150839, 25150838, 25150837, 25254650, 25633159, 33354967, 24510058, 25977771
1404	SRR1170298	Fischer 344	6 weeks	Female	25150839, 25150838, 25150837, 25254650, 25633159, 33354967, 24510058, 25977771
1405	SRR1170299	Fischer 344	6 weeks	Female	25150839, 25150838, 25150837, 25254650, 25633159, 33354967, 24510058, 25977771
1406	SRR1170300	Fischer 344	6 weeks	Female	25150839, 25150838, 25150837, 25254650, 25633159, 33354967, 24510058, 25977771
1407	SRR1170301	Fischer 344	6 weeks	Female	25150839, 25150838, 25150837, 25254650, 25633159, 33354967, 24510058, 25977771
1408	SRR1170302	Fischer 344	6 weeks	Female	25150839, 25150838, 25150837, 25254650, 25633159, 33354967, 24510058, 25977771
1409	SRR1170303	Fischer 344	6 weeks	Female	25150839, 25150838, 25150837, 25254650, 25633159, 33354967, 24510058, 25977771
1410	SRR1170304	Fischer 344	6 weeks	Female	25150839, 25150838, 25150837, 25254650, 25633159, 33354967, 24510058, 25977771
1411	SRR1170305	Fischer 344	6 weeks	Female	25150839, 25150838, 25150837, 25254650, 25633159, 33354967, 24510058, 25977771
1412	SRR1170306	Fischer 344	6 weeks	Female	25150839, 25150838, 25150837, 25254650, 25633159, 33354967, 24510058, 25977771
1413	SRR1170307	Fischer 344	21 weeks	Female	25150839, 25150838, 25150837, 25254650, 25633159, 33354967, 24510058, 25977771
1414	SRR1170308	Fischer 344	21 weeks	Female	25150839, 25150838, 25150837, 25254650, 25633159, 33354967, 24510058, 25977771
1415	SRR1170309	Fischer 344	21 weeks	Female	25150839, 25150838, 25150837, 25254650, 25633159, 33354967, 24510058, 25977771
1416	SRR1170310	Fischer 344	21 weeks	Female	25150839, 25150838, 25150837, 25254650, 25633159, 33354967, 24510058, 25977771
1417	SRR1170311	Fischer 344	21 weeks	Female	25150839, 25150838, 25150837, 25254650, 25633159, 33354967, 24510058, 25977771
1418	SRR1170312	Fischer 344	21 weeks	Female	25150839, 25150838, 25150837, 25254650, 25633159, 33354967, 24510058, 25977771
1419	SRR1170313	Fischer 344	21 weeks	Female	25150839, 25150838, 25150837, 25254650, 25633159, 33354967, 24510058, 25977771
1420	SRR1170314	Fischer 344	21 weeks	Female	25150839, 25150838, 25150837, 25254650, 25633159, 33354967, 24510058, 25977771
1421	SRR1170315	Fischer 344	104 weeks	Female	25150839, 25150838, 25150837, 25254650, 25633159, 33354967, 24510058, 25977771
1422	SRR1170316	Fischer 344	104 weeks	Female	25150839, 25150838, 25150837, 25254650, 25633159, 33354967, 24510058, 25977771
1423	SRR1170317	Fischer 344	104 weeks	Female	25150839, 25150838, 25150837, 25254650, 25633159, 33354967, 24510058, 25977771
1424	SRR1170318	Fischer 344	104 weeks	Female	25150839, 25150838, 25150837, 25254650, 25633159, 33354967, 24510058, 25977771
1425	SRR1170319	Fischer 344	104 weeks	Female	25150839, 25150838, 25150837, 25254650, 25633159, 33354967, 24510058, 25977771
1426	SRR1170320	Fischer 344	104 weeks	Female	25150839, 25150838, 25150837, 25254650, 25633159, 33354967, 24510058, 25977771
1427	SRR1170321	Fischer 344	104 weeks	Female	25150839, 25150838, 25150837, 25254650, 25633159, 33354967, 24510058, 25977771
1428	SRR1170322	Fischer 344	104 weeks	Female	25150839, 25150838, 25150837, 25254650, 25633159, 33354967, 24510058, 25977771
1429	SRR1170323	Fischer 344	2 weeks	Male	25150839, 25150838, 25150837, 25254650, 25633159, 33354967, 24510058, 25977771
1430	SRR1170324	Fischer 344	2 weeks	Male	25150839, 25150838, 25150837, 25254650, 25633159, 33354967, 24510058, 25977771
1431	SRR1170325	Fischer 344	2 weeks	Male	25150839, 25150838, 25150837, 25254650, 25633159, 33354967, 24510058, 25977771
1432	SRR1170326	Fischer 344	2 weeks	Male	25150839, 25150838, 25150837, 25254650, 25633159, 33354967, 24510058, 25977771
1433	SRR1170327	Fischer 344	2 weeks	Male	25150839, 25150838, 25150837, 25254650, 25633159, 33354967, 24510058, 25977771
1434	SRR1170328	Fischer 344	2 weeks	Male	25150839, 25150838, 25150837, 25254650, 25633159, 33354967, 24510058, 25977771
1435	SRR1170329	Fischer 344	2 weeks	Male	25150839, 25150838, 25150837, 25254650, 25633159, 33354967, 24510058, 25977771
1436	SRR1170330	Fischer 344	2 weeks	Male	25150839, 25150838, 25150837, 25254650, 25633159, 33354967, 24510058, 25977771
1437	SRR1170331	Fischer 344	6 weeks	Male	25150839, 25150838, 25150837, 25254650, 25633159, 33354967, 24510058, 25977771
1438	SRR1170332	Fischer 344	6 weeks	Male	25150839, 25150838, 25150837, 25254650, 25633159, 33354967, 24510058, 25977771
1439	SRR1170333	Fischer 344	6 weeks	Male	25150839, 25150838, 25150837, 25254650, 25633159, 33354967, 24510058, 25977771
1440	SRR1170334	Fischer 344	6 weeks	Male	25150839, 25150838, 25150837, 25254650, 25633159, 33354967, 24510058, 25977771
1441	SRR1170335	Fischer 344	6 weeks	Male	25150839, 25150838, 25150837, 25254650, 25633159, 33354967, 24510058, 25977771
1442	SRR1170336	Fischer 344	6 weeks	Male	25150839, 25150838, 25150837, 25254650, 25633159, 33354967, 24510058, 25977771
1443	SRR1170337	Fischer 344	6 weeks	Male	25150839, 25150838, 25150837, 25254650, 25633159, 33354967, 24510058, 25977771
1444	SRR1170338	Fischer 344	6 weeks	Male	25150839, 25150838, 25150837, 25254650, 25633159, 33354967, 24510058, 25977771
1445	SRR1170339	Fischer 344	21 weeks	Male	25150839, 25150838, 25150837, 25254650, 25633159, 33354967, 24510058, 25977771
1446	SRR1170340	Fischer 344	21 weeks	Male	25150839, 25150838, 25150837, 25254650, 25633159, 33354967, 24510058, 25977771
1447	SRR1170341	Fischer 344	21 weeks	Male	25150839, 25150838, 25150837, 25254650, 25633159, 33354967, 24510058, 25977771
1448	SRR1170342	Fischer 344	21 weeks	Male	25150839, 25150838, 25150837, 25254650, 25633159, 33354967, 24510058, 25977771
1449	SRR1170343	Fischer 344	21 weeks	Male	25150839, 25150838, 25150837, 25254650, 25633159, 33354967, 24510058, 25977771
1450	SRR1170344	Fischer 344	21 weeks	Male	25150839, 25150838, 25150837, 25254650, 25633159, 33354967, 24510058, 25977771
1451	SRR1170345	Fischer 344	21 weeks	Male	25150839, 25150838, 25150837, 25254650, 25633159, 33354967, 24510058, 25977771
1452	SRR1170346	Fischer 344	21 weeks	Male	25150839, 25150838, 25150837, 25254650, 25633159, 33354967, 24510058, 25977771
1453	SRR1170347	Fischer 344	104 weeks	Male	25150839, 25150838, 25150837, 25254650, 25633159, 33354967, 24510058, 25977771
1454	SRR1170348	Fischer 344	104 weeks	Male	25150839, 25150838, 25150837, 25254650, 25633159, 33354967, 24510058, 25977771
1455	SRR1170349	Fischer 344	104 weeks	Male	25150839, 25150838, 25150837, 25254650, 25633159, 33354967, 24510058, 25977771
1456	SRR1170350	Fischer 344	104 weeks	Male	25150839, 25150838, 25150837, 25254650, 25633159, 33354967, 24510058, 25977771
1457	SRR1170351	Fischer 344	104 weeks	Male	25150839, 25150838, 25150837, 25254650, 25633159, 33354967, 24510058, 25977771
1458	SRR1170352	Fischer 344	104 weeks	Male	25150839, 25150838, 25150837, 25254650, 25633159, 33354967, 24510058, 25977771
1459	SRR1170353	Fischer 344	104 weeks	Male	25150839, 25150838, 25150837, 25254650, 25633159, 33354967, 24510058, 25977771
1460	SRR1170354	Fischer 344	104 weeks	Male	25150839, 25150838, 25150837, 25254650, 25633159, 33354967, 24510058, 25977771
1461	SRR1299506	Wistar		Female	28008941
1462	SRR1299507	Wistar		Female	28008941
1463	SRR1299508	Wistar		Female	28008941
1464	SRR1299509	Wistar		Female	28008941
1465	SRR1299510	Wistar		Female	28008941
1466	SRR1299511	Wistar		Female	28008941
1467	SRR1299512	Wistar		Female	28008941
1468	SRR1299513	Wistar		Female	28008941
1469	SRR1299514	Wistar		Female	28008941
1470	SRR1299515	Wistar		Female	28008941
1471	SRR12506864		14 months	Female	33486778
1472	SRR12506865		14 months	Female	33486778
1473	SRR12506866		14 months	Female	33486778
1474	SRR12506867		14 months	Female	33486778
1475	SRR12506868		14 months	Female	33486778
1476	SRR12506869		14 months	Female	33486778
1477	SRR12506870		14 months	Female	33486778
1478	SRR12506871		14 months	Female	33486778
1479	SRR12506872		14 months	Female	33486778
1480	SRR12506873		14 months	Female	33486778
1481	SRR12506874		14 months	Female	33486778
1482	SRR12506875		14 months	Female	33486778
1483	SRR10085122		postnatal day 540
1484	SRR10085123		postnatal day 540
1485	SRR10085124		postnatal day 540
1486	SRR10085128		postnatal day 540
1487	SRR10085129		postnatal day 540
1488	SRR10085130		postnatal day 540
1489	SRR12927168	SHR/OlaIpcv
1490	SRR5990124	Sprague Dawley			30939247
1491	SRR5990125	Sprague Dawley			30939247
1492	SRR5990126	Sprague Dawley			30939247
1493	SRR5990127	Sprague Dawley			30939247
1494	SRR5990128	Sprague Dawley			30939247
1495	SRR5990129	Sprague Dawley			30939247
1496	SRR5990130	Sprague Dawley			30939247
1497	SRR5990131	Sprague Dawley			30939247
1498	SRR11851302	Long Evans	8 months		36172466
1499	SRR11851303	Long Evans	8 months		36172466
1500	SRR11851304	Long Evans	8 months		36172466
1501	SRR11851305	Long Evans	8 months		36172466
1502	SRR11851306	Long Evans	8 months		36172466
1503	SRR11851307	Long Evans	8 months		36172466
1504	SRR11851308	Long Evans	8 months		36172466
1505	SRR11851309	Long Evans	8 months		36172466
1506	SRR8507067	HSD			37095469
1507	SRR8507068	HSD			37095469
1508	SRR8507069	HSD			37095469
1509	SRR8507070	HSD			37095469
1510	SRR8507083	HSD			37095469
1511	SRR8507084	HSD			37095469
1512	SRR8507085	HSD			37095469
1513	SRR8507086	HSD			37095469
1514	SRR7353137				30072689, 32130108
1515	SRR7353138				30072689, 32130108
1516	SRR7353139				30072689, 32130108
1517	SRR7353140				30072689, 32130108
1518	SRR7353145				30072689, 32130108
1519	SRR7353146				30072689, 32130108
1520	SRR7353147				30072689, 32130108
1521	SRR7353148				30072689, 32130108
1522	SRR7353153				30072689, 32130108
1523	SRR7353154				30072689, 32130108
1524	SRR7353155				30072689, 32130108
1525	SRR7353156				30072689, 32130108
1526	SRR1041776			Female	24759410
1527	SRR3657385	Sprague Dawley			28203719
1528	SRR3657386	Sprague Dawley			28203719
1529	SRR3657387	Sprague Dawley			28203719
1530	SRR3657388	Sprague Dawley			28203719
1531	SRR1566557	Sprague Dawley	1.5 weeks		, 26330140
1532	SRR1566558	Sprague Dawley	1.5 weeks		, 26330140
1533	SRR1566572	Sprague Dawley	1.5 weeks		, 26330140
1534	SRR1566573	Sprague Dawley	1.5 weeks		, 26330140
1535	SRR1566574	Sprague Dawley	1.5 weeks		, 26330140
1536	SRR1566575	Sprague Dawley	12 weeks	Male	, 26330140
1537	SRR1566576	Sprague Dawley	12 weeks	Male	, 26330140
1538	SRR1566577	Sprague Dawley	12 weeks	Male	, 26330140
1539	SRR10241287	Sprague Dawley			32083717
1540	SRR10241288	Sprague Dawley			32083717
1541	SRR10241289	Sprague Dawley			32083717
1542	SRR10241290	Sprague Dawley			32083717
1543	SRR10241291	Sprague Dawley			32083717
1544	SRR10241292	Sprague Dawley			32083717
1545	SRR10241293	Sprague Dawley			32083717
1546	SRR10241294	Sprague Dawley			32083717
1547	SRR10241295	Sprague Dawley			32083717
1548	SRR10241296	Sprague Dawley			32083717
1549	SRR10241297	Sprague Dawley			32083717
1550	SRR10241298	Sprague Dawley			32083717
1551	SRR10241299	Sprague Dawley			32083717
1552	SRR10241300	Sprague Dawley			32083717
1553	SRR10241301	Sprague Dawley			32083717
1554	SRR10241302	Sprague Dawley			32083717
1555	SRR10241303	Sprague Dawley			32083717
1556	SRR10241304	Sprague Dawley			32083717
1557	SRR10241305	Sprague Dawley			32083717
1558	SRR10241306	Sprague Dawley			32083717
1559	SRR10241307	Sprague Dawley			32083717
1560	SRR10241308	Sprague Dawley			32083717
1561	SRR10241309	Sprague Dawley			32083717
1562	SRR10241310	Sprague Dawley			32083717
1563	SRR10241311	Sprague Dawley			32083717
1564	SRR10241312	Sprague Dawley			32083717
1565	SRR10241313	Sprague Dawley			32083717
1566	SRR14716826	Sprague Dawley			34461805
1567	SRR14716828	Sprague Dawley			34461805
1568	SRR14716830	Sprague Dawley			34461805
1569	SRR11505274	Wistar		Female
1570	SRR11505275	Wistar		Male
1571	SRR11505276	Wistar		Female
1572	SRR11505277	Wistar		Male
1573	SRR11505278	Wistar		Female
1574	SRR11505279	Wistar		Male
1575	SRR11505280	Wistar		Male
1576	SRR11505281	Wistar		Female
1577	SRR12211771	Holtzman			33649217
1578	SRR12211772	Holtzman			33649217
1579	SRR12211773	Holtzman			33649217
1580	SRR12211774	Holtzman			33649217
1581	SRR12211775	Holtzman			33649217
1582	SRR12211776	Holtzman			33649217
1583	SRR12211777	Holtzman			33649217
1584	SRR12211778	Holtzman			33649217
1585	SRR12211779	Holtzman			33649217
1586	SRR12211780	Holtzman			33649217
1587	SRR8951333	Sprague Dawley			31782241
1588	SRR8951334	Sprague Dawley			31782241
1589	SRR8951335	Sprague Dawley			31782241
1590	SRR8951336	Sprague Dawley			31782241
1591	SRR8951337	Sprague Dawley			31782241
1592	SRR8951338	Sprague Dawley			31782241
1593	SRR8951339	Sprague Dawley			31782241
1594	SRR8951340	Sprague Dawley			31782241
1595	SRR15218050		postnatal day 21		36499183
1596	SRR15218051		postnatal day 21		36499183
1597	SRR15218052		postnatal day 21		36499183
1598	SRR15218053		postnatal day 21		36499183
1599	SRR15218057		postnatal day 540		36499183
1600	SRR15218058		postnatal day 540		36499183
1601	SRR15218059		postnatal day 540		36499183
1602	SRR15218060		postnatal day 540		36499183
1603	SRR15218061		postnatal day 540		36499183
1604	SRR2089997	Long Evans	postnatal day 60		27217715
1605	SRR2089998	Long Evans	postnatal day 60		27217715
1606	SRR827504	Sprague Dawley	6-8 weeks		24351931
1607	SRR827505	Sprague Dawley	6-8 weeks		24351931
1608	SRR827506	Sprague Dawley	6-8 weeks		24351931
1609	SRR827507	Sprague Dawley	6-8 weeks		24351931
1610	SRR827508	Sprague Dawley	6-8 weeks		24351931
1611	SRR827509	Sprague Dawley	6-8 weeks		24351931
1612	SRR3056925				28212443
1613	SRR3056926				28212443
1614	SRR1145057	Wistar			24732968
1615	SRR1145058	Wistar			24732968
1616	SRR1145059	Wistar			24732968
1617	SRR1145060	Wistar			24732968
1618	SRR1145061	Wistar			24732968
1619	SRR1145062	Wistar			24732968
1620	SRR5378801				29317265
1621	SRR5378802				29317265
1622	SRR5378803				29317265
1623	SRR5378804				29317265
1624	SRR5378805				29317265
1625	SRR5378806				29317265
1626	SRR5378807				29317265
1627	SRR5378808		adult		29317265
1628	SRR5378809		adult		29317265
1629	SRR5378810		adult		29317265
1630	SRR5378811		adult		29317265
1631	SRR5378812		adult		29317265
1632	SRR5973147	Wistar	6 months	Male	28916632
1633	SRR5973148	Wistar	6 months	Male	28916632
1634	SRR5973149	Wistar	6 months	Male	28916632
1635	SRR5973150	Wistar	6 months	Male	28916632
1636	SRR5973151	Wistar	6 months	Male	28916632
1637	SRR5973152	Wistar	24 months	Male	28916632
1638	SRR5973153	Wistar	24 months	Male	28916632
1639	SRR5973154	Wistar	24 months	Male	28916632
1640	SRR5973155	Wistar	24 months	Male	28916632
1641	SRR5973156	Wistar	24 months	Male	28916632
1642	SRR5973157	Wistar	24 months	Male	28916632
1643	SRR3476385	Sprague Dawley	postnatal day 21
1644	SRR3476386	Sprague Dawley	postnatal day 21
1645	SRR3476387	Sprague Dawley	postnatal day 21
1646	SRR3476388	Sprague Dawley	postnatal day 21
1647	SRR3476389	Sprague Dawley	postnatal day 21
1648	SRR3476390	Sprague Dawley	postnatal day 21
1649	SRR3476391	Sprague Dawley	postnatal day 21
1650	SRR3476392	Sprague Dawley	postnatal day 21
1651	SRR14370459	Fischer
1652	SRR14370460	Fischer
1653	SRR14370461	Fischer
1654	SRR14370462	Fischer
1655	SRR14370463	Fischer
1656	SRR14370464	Fischer
1657	SRR14370465	Fischer
1658	SRR3480392	Hsd: Sprague Dawley	adult		27628216
1659	SRR3480393	Hsd: Sprague Dawley	adult		27628216
1660	SRR3480394	Hsd: Sprague Dawley	adult		27628216
1661	SRR9332328				31803022
1662	SRR9332329				31803022
1663	SRR9332330				31803022
1664	SRR9332331				31803022
1665	SRR9332332				31803022
1666	SRR9332333				31803022
1667	SRR9332334				31803022
1668	SRR9332340				31803022
1669	SRR9332341				31803022
1670	SRR9332342				31803022
1671	SRR9332343				31803022
1672	SRR9332344				31803022
1673	SRR6829491	Wistar Han	10 weeks	Male	29723522
1674	SRR6829493	Wistar Han	10 weeks	Male	29723522
1675	SRR6829495	Wistar Han	10 weeks	Male	29723522
1676	SRR6829497	Wistar Han	10 weeks	Male	29723522
1677	SRR6829499	Wistar Han	10 weeks	Male	29723522
1678	SRR6829501	Wistar Han	10 weeks	Male	29723522
1679	SRR6655778	Long Evans Crl:LE	>10 weeks
1680	SRR6655779	Long Evans Crl:LE	>10 weeks
1681	SRR6655780	Long Evans Crl:LE	>10 weeks
1682	SRR6655781	Long Evans Crl:LE	>10 weeks
1683	SRR6655782	Long Evans Crl:LE	>10 weeks
1684	SRR6655783	Long Evans Crl:LE	>10 weeks
1685	SRR17297752	LEW/Crl	6-8 weeks		35197636
1686	SRR17297753	LEW/Crl	6-8 weeks		35197636
1687	SRR17297754	LEW/Crl	6-8 weeks		35197636
1688	SRR17297755	LEW/Crl	6-8 weeks		35197636
1689	SRR17297756	LEW/Crl	6-8 weeks		35197636
1690	SRR17297757	LEW/Crl	6-8 weeks		35197636
1691	SRR17297758	LEW/Crl	6-8 weeks		35197636
1692	SRR17297759	LEW/Crl	6-8 weeks		35197636
1693	SRR17297760	LEW/Crl	6-8 weeks		35197636
1694	SRR1170355	Fischer 344	2 weeks	Female	25150839, 25150838, 25150837, 25254650, 25633159, 33354967, 24510058, 25977771
1695	SRR1170356	Fischer 344	2 weeks	Female	25150839, 25150838, 25150837, 25254650, 25633159, 33354967, 24510058, 25977771
1696	SRR1170357	Fischer 344	2 weeks	Female	25150839, 25150838, 25150837, 25254650, 25633159, 33354967, 24510058, 25977771
1697	SRR1170358	Fischer 344	2 weeks	Female	25150839, 25150838, 25150837, 25254650, 25633159, 33354967, 24510058, 25977771
1698	SRR1170359	Fischer 344	2 weeks	Female	25150839, 25150838, 25150837, 25254650, 25633159, 33354967, 24510058, 25977771
1699	SRR1170360	Fischer 344	2 weeks	Female	25150839, 25150838, 25150837, 25254650, 25633159, 33354967, 24510058, 25977771
1700	SRR1170362	Fischer 344	2 weeks	Female	25150839, 25150838, 25150837, 25254650, 25633159, 33354967, 24510058, 25977771
1701	SRR1170363	Fischer 344	6 weeks	Female	25150839, 25150838, 25150837, 25254650, 25633159, 33354967, 24510058, 25977771
1702	SRR1170364	Fischer 344	6 weeks	Female	25150839, 25150838, 25150837, 25254650, 25633159, 33354967, 24510058, 25977771
1703	SRR1170365	Fischer 344	6 weeks	Female	25150839, 25150838, 25150837, 25254650, 25633159, 33354967, 24510058, 25977771
1704	SRR1170366	Fischer 344	6 weeks	Female	25150839, 25150838, 25150837, 25254650, 25633159, 33354967, 24510058, 25977771
1705	SRR1170367	Fischer 344	6 weeks	Female	25150839, 25150838, 25150837, 25254650, 25633159, 33354967, 24510058, 25977771
1706	SRR1170368	Fischer 344	6 weeks	Female	25150839, 25150838, 25150837, 25254650, 25633159, 33354967, 24510058, 25977771
1707	SRR1170369	Fischer 344	6 weeks	Female	25150839, 25150838, 25150837, 25254650, 25633159, 33354967, 24510058, 25977771
1708	SRR1170370	Fischer 344	6 weeks	Female	25150839, 25150838, 25150837, 25254650, 25633159, 33354967, 24510058, 25977771
1709	SRR1170371	Fischer 344	21 weeks	Female	25150839, 25150838, 25150837, 25254650, 25633159, 33354967, 24510058, 25977771
1710	SRR1170372	Fischer 344	21 weeks	Female	25150839, 25150838, 25150837, 25254650, 25633159, 33354967, 24510058, 25977771
1711	SRR1170373	Fischer 344	21 weeks	Female	25150839, 25150838, 25150837, 25254650, 25633159, 33354967, 24510058, 25977771
1712	SRR1170374	Fischer 344	21 weeks	Female	25150839, 25150838, 25150837, 25254650, 25633159, 33354967, 24510058, 25977771
1713	SRR1170375	Fischer 344	21 weeks	Female	25150839, 25150838, 25150837, 25254650, 25633159, 33354967, 24510058, 25977771
1714	SRR1170376	Fischer 344	21 weeks	Female	25150839, 25150838, 25150837, 25254650, 25633159, 33354967, 24510058, 25977771
1715	SRR1170377	Fischer 344	21 weeks	Female	25150839, 25150838, 25150837, 25254650, 25633159, 33354967, 24510058, 25977771
1716	SRR1170378	Fischer 344	21 weeks	Female	25150839, 25150838, 25150837, 25254650, 25633159, 33354967, 24510058, 25977771
1717	SRR1170379	Fischer 344	104 weeks	Female	25150839, 25150838, 25150837, 25254650, 25633159, 33354967, 24510058, 25977771
1718	SRR1170380	Fischer 344	104 weeks	Female	25150839, 25150838, 25150837, 25254650, 25633159, 33354967, 24510058, 25977771
1719	SRR1170381	Fischer 344	104 weeks	Female	25150839, 25150838, 25150837, 25254650, 25633159, 33354967, 24510058, 25977771
1720	SRR1170382	Fischer 344	104 weeks	Female	25150839, 25150838, 25150837, 25254650, 25633159, 33354967, 24510058, 25977771
1721	SRR1170383	Fischer 344	104 weeks	Female	25150839, 25150838, 25150837, 25254650, 25633159, 33354967, 24510058, 25977771
1722	SRR1170384	Fischer 344	104 weeks	Female	25150839, 25150838, 25150837, 25254650, 25633159, 33354967, 24510058, 25977771
1723	SRR1170385	Fischer 344	104 weeks	Female	25150839, 25150838, 25150837, 25254650, 25633159, 33354967, 24510058, 25977771
1724	SRR1170386	Fischer 344	104 weeks	Female	25150839, 25150838, 25150837, 25254650, 25633159, 33354967, 24510058, 25977771
1725	SRR1170387	Fischer 344	104 weeks	Female	25150839, 25150838, 25150837, 25254650, 25633159, 33354967, 24510058, 25977771
1726	SRR1170388	Fischer 344	2 weeks	Male	25150839, 25150838, 25150837, 25254650, 25633159, 33354967, 24510058, 25977771
1727	SRR1170389	Fischer 344	2 weeks	Male	25150839, 25150838, 25150837, 25254650, 25633159, 33354967, 24510058, 25977771
1728	SRR1170390	Fischer 344	2 weeks	Male	25150839, 25150838, 25150837, 25254650, 25633159, 33354967, 24510058, 25977771
1729	SRR1170391	Fischer 344	2 weeks	Male	25150839, 25150838, 25150837, 25254650, 25633159, 33354967, 24510058, 25977771
1730	SRR1170392	Fischer 344	2 weeks	Male	25150839, 25150838, 25150837, 25254650, 25633159, 33354967, 24510058, 25977771
1731	SRR1170393	Fischer 344	2 weeks	Male	25150839, 25150838, 25150837, 25254650, 25633159, 33354967, 24510058, 25977771
1732	SRR1170394	Fischer 344	2 weeks	Male	25150839, 25150838, 25150837, 25254650, 25633159, 33354967, 24510058, 25977771
1733	SRR1170395	Fischer 344	2 weeks	Male	25150839, 25150838, 25150837, 25254650, 25633159, 33354967, 24510058, 25977771
1734	SRR1170396	Fischer 344	6 weeks	Male	25150839, 25150838, 25150837, 25254650, 25633159, 33354967, 24510058, 25977771
1735	SRR1170397	Fischer 344	6 weeks	Male	25150839, 25150838, 25150837, 25254650, 25633159, 33354967, 24510058, 25977771
1736	SRR1170398	Fischer 344	6 weeks	Male	25150839, 25150838, 25150837, 25254650, 25633159, 33354967, 24510058, 25977771
1737	SRR1170399	Fischer 344	6 weeks	Male	25150839, 25150838, 25150837, 25254650, 25633159, 33354967, 24510058, 25977771
1738	SRR1170400	Fischer 344	6 weeks	Male	25150839, 25150838, 25150837, 25254650, 25633159, 33354967, 24510058, 25977771
1739	SRR1170401	Fischer 344	6 weeks	Male	25150839, 25150838, 25150837, 25254650, 25633159, 33354967, 24510058, 25977771
1740	SRR1170402	Fischer 344	6 weeks	Male	25150839, 25150838, 25150837, 25254650, 25633159, 33354967, 24510058, 25977771
1741	SRR1170403	Fischer 344	6 weeks	Male	25150839, 25150838, 25150837, 25254650, 25633159, 33354967, 24510058, 25977771
1742	SRR1170404	Fischer 344	21 weeks	Male	25150839, 25150838, 25150837, 25254650, 25633159, 33354967, 24510058, 25977771
1743	SRR1170405	Fischer 344	21 weeks	Male	25150839, 25150838, 25150837, 25254650, 25633159, 33354967, 24510058, 25977771
1744	SRR1170406	Fischer 344	21 weeks	Male	25150839, 25150838, 25150837, 25254650, 25633159, 33354967, 24510058, 25977771
1745	SRR1170407	Fischer 344	21 weeks	Male	25150839, 25150838, 25150837, 25254650, 25633159, 33354967, 24510058, 25977771
1746	SRR1170408	Fischer 344	21 weeks	Male	25150839, 25150838, 25150837, 25254650, 25633159, 33354967, 24510058, 25977771
1747	SRR1170409	Fischer 344	21 weeks	Male	25150839, 25150838, 25150837, 25254650, 25633159, 33354967, 24510058, 25977771
1748	SRR1170410	Fischer 344	21 weeks	Male	25150839, 25150838, 25150837, 25254650, 25633159, 33354967, 24510058, 25977771
1749	SRR1170411	Fischer 344	21 weeks	Male	25150839, 25150838, 25150837, 25254650, 25633159, 33354967, 24510058, 25977771
1750	SRR1170412	Fischer 344	21 weeks	Male	25150839, 25150838, 25150837, 25254650, 25633159, 33354967, 24510058, 25977771
1751	SRR1170413	Fischer 344	104 weeks	Male	25150839, 25150838, 25150837, 25254650, 25633159, 33354967, 24510058, 25977771
1752	SRR1170414	Fischer 344	104 weeks	Male	25150839, 25150838, 25150837, 25254650, 25633159, 33354967, 24510058, 25977771
1753	SRR1170415	Fischer 344	104 weeks	Male	25150839, 25150838, 25150837, 25254650, 25633159, 33354967, 24510058, 25977771
1754	SRR1170416	Fischer 344	104 weeks	Male	25150839, 25150838, 25150837, 25254650, 25633159, 33354967, 24510058, 25977771
1755	SRR1170418	Fischer 344	104 weeks	Male	25150839, 25150838, 25150837, 25254650, 25633159, 33354967, 24510058, 25977771
1756	SRR1170419	Fischer 344	104 weeks	Male	25150839, 25150838, 25150837, 25254650, 25633159, 33354967, 24510058, 25977771
1757	SRR1170420	Fischer 344	104 weeks	Male	25150839, 25150838, 25150837, 25254650, 25633159, 33354967, 24510058, 25977771
1758	SRR3902565				28874116
1759	SRR3902566				28874116
1760	SRR3902567				28874116
1761	SRR1170487	Fischer 344	2 weeks	Male	25150839, 25150838, 25150837, 25254650, 25633159, 33354967, 24510058, 25977771
1762	SRR1170488	Fischer 344	2 weeks	Male	25150839, 25150838, 25150837, 25254650, 25633159, 33354967, 24510058, 25977771
1763	SRR1170489	Fischer 344	2 weeks	Male	25150839, 25150838, 25150837, 25254650, 25633159, 33354967, 24510058, 25977771
1764	SRR1170490	Fischer 344	2 weeks	Male	25150839, 25150838, 25150837, 25254650, 25633159, 33354967, 24510058, 25977771
1765	SRR1170491	Fischer 344	2 weeks	Male	25150839, 25150838, 25150837, 25254650, 25633159, 33354967, 24510058, 25977771
1766	SRR1170492	Fischer 344	2 weeks	Male	25150839, 25150838, 25150837, 25254650, 25633159, 33354967, 24510058, 25977771
1767	SRR1170493	Fischer 344	2 weeks	Male	25150839, 25150838, 25150837, 25254650, 25633159, 33354967, 24510058, 25977771
1768	SRR1170494	Fischer 344	2 weeks	Male	25150839, 25150838, 25150837, 25254650, 25633159, 33354967, 24510058, 25977771
1769	SRR1170495	Fischer 344	6 weeks	Male	25150839, 25150838, 25150837, 25254650, 25633159, 33354967, 24510058, 25977771
1770	SRR1170496	Fischer 344	6 weeks	Male	25150839, 25150838, 25150837, 25254650, 25633159, 33354967, 24510058, 25977771
1771	SRR1170497	Fischer 344	6 weeks	Male	25150839, 25150838, 25150837, 25254650, 25633159, 33354967, 24510058, 25977771
1772	SRR1170498	Fischer 344	6 weeks	Male	25150839, 25150838, 25150837, 25254650, 25633159, 33354967, 24510058, 25977771
1773	SRR1170499	Fischer 344	6 weeks	Male	25150839, 25150838, 25150837, 25254650, 25633159, 33354967, 24510058, 25977771
1774	SRR1170500	Fischer 344	6 weeks	Male	25150839, 25150838, 25150837, 25254650, 25633159, 33354967, 24510058, 25977771
1775	SRR1170501	Fischer 344	6 weeks	Male	25150839, 25150838, 25150837, 25254650, 25633159, 33354967, 24510058, 25977771
1776	SRR1170502	Fischer 344	6 weeks	Male	25150839, 25150838, 25150837, 25254650, 25633159, 33354967, 24510058, 25977771
1777	SRR1170503	Fischer 344	21 weeks	Male	25150839, 25150838, 25150837, 25254650, 25633159, 33354967, 24510058, 25977771
1778	SRR1170504	Fischer 344	21 weeks	Male	25150839, 25150838, 25150837, 25254650, 25633159, 33354967, 24510058, 25977771
1779	SRR1170505	Fischer 344	21 weeks	Male	25150839, 25150838, 25150837, 25254650, 25633159, 33354967, 24510058, 25977771
1780	SRR1170506	Fischer 344	21 weeks	Male	25150839, 25150838, 25150837, 25254650, 25633159, 33354967, 24510058, 25977771
1781	SRR1170507	Fischer 344	21 weeks	Male	25150839, 25150838, 25150837, 25254650, 25633159, 33354967, 24510058, 25977771
1782	SRR1170508	Fischer 344	21 weeks	Male	25150839, 25150838, 25150837, 25254650, 25633159, 33354967, 24510058, 25977771
1783	SRR1170509	Fischer 344	21 weeks	Male	25150839, 25150838, 25150837, 25254650, 25633159, 33354967, 24510058, 25977771
1784	SRR1170510	Fischer 344	21 weeks	Male	25150839, 25150838, 25150837, 25254650, 25633159, 33354967, 24510058, 25977771
1785	SRR1170511	Fischer 344	104 weeks	Male	25150839, 25150838, 25150837, 25254650, 25633159, 33354967, 24510058, 25977771
1786	SRR1170512	Fischer 344	104 weeks	Male	25150839, 25150838, 25150837, 25254650, 25633159, 33354967, 24510058, 25977771
1787	SRR1170513	Fischer 344	104 weeks	Male	25150839, 25150838, 25150837, 25254650, 25633159, 33354967, 24510058, 25977771
1788	SRR1170514	Fischer 344	104 weeks	Male	25150839, 25150838, 25150837, 25254650, 25633159, 33354967, 24510058, 25977771
1789	SRR1170515	Fischer 344	104 weeks	Male	25150839, 25150838, 25150837, 25254650, 25633159, 33354967, 24510058, 25977771
1790	SRR1170516	Fischer 344	104 weeks	Male	25150839, 25150838, 25150837, 25254650, 25633159, 33354967, 24510058, 25977771
1791	SRR1170517	Fischer 344	104 weeks	Male	25150839, 25150838, 25150837, 25254650, 25633159, 33354967, 24510058, 25977771
1792	SRR1170518	Fischer 344	104 weeks	Male	25150839, 25150838, 25150837, 25254650, 25633159, 33354967, 24510058, 25977771
1793	SRR1170421	Fischer 344	2 weeks	Female	25150839, 25150838, 25150837, 25254650, 25633159, 33354967, 24510058, 25977771
1794	SRR1170422	Fischer 344	2 weeks	Female	25150839, 25150838, 25150837, 25254650, 25633159, 33354967, 24510058, 25977771
1795	SRR1170423	Fischer 344	2 weeks	Female	25150839, 25150838, 25150837, 25254650, 25633159, 33354967, 24510058, 25977771
1796	SRR1170424	Fischer 344	2 weeks	Female	25150839, 25150838, 25150837, 25254650, 25633159, 33354967, 24510058, 25977771
1797	SRR1170425	Fischer 344	2 weeks	Female	25150839, 25150838, 25150837, 25254650, 25633159, 33354967, 24510058, 25977771
1798	SRR1170426	Fischer 344	2 weeks	Female	25150839, 25150838, 25150837, 25254650, 25633159, 33354967, 24510058, 25977771
1799	SRR1170427	Fischer 344	2 weeks	Female	25150839, 25150838, 25150837, 25254650, 25633159, 33354967, 24510058, 25977771
1800	SRR1170428	Fischer 344	2 weeks	Female	25150839, 25150838, 25150837, 25254650, 25633159, 33354967, 24510058, 25977771
1801	SRR1170429	Fischer 344	6 weeks	Female	25150839, 25150838, 25150837, 25254650, 25633159, 33354967, 24510058, 25977771
1802	SRR1170430	Fischer 344	6 weeks	Female	25150839, 25150838, 25150837, 25254650, 25633159, 33354967, 24510058, 25977771
1803	SRR1170431	Fischer 344	6 weeks	Female	25150839, 25150838, 25150837, 25254650, 25633159, 33354967, 24510058, 25977771
1804	SRR1170432	Fischer 344	6 weeks	Female	25150839, 25150838, 25150837, 25254650, 25633159, 33354967, 24510058, 25977771
1805	SRR1170433	Fischer 344	6 weeks	Female	25150839, 25150838, 25150837, 25254650, 25633159, 33354967, 24510058, 25977771
1806	SRR1170434	Fischer 344	6 weeks	Female	25150839, 25150838, 25150837, 25254650, 25633159, 33354967, 24510058, 25977771
1807	SRR1170435	Fischer 344	6 weeks	Female	25150839, 25150838, 25150837, 25254650, 25633159, 33354967, 24510058, 25977771
1808	SRR1170436	Fischer 344	6 weeks	Female	25150839, 25150838, 25150837, 25254650, 25633159, 33354967, 24510058, 25977771
1809	SRR1170437	Fischer 344	21 weeks	Female	25150839, 25150838, 25150837, 25254650, 25633159, 33354967, 24510058, 25977771
1810	SRR1170438	Fischer 344	21 weeks	Female	25150839, 25150838, 25150837, 25254650, 25633159, 33354967, 24510058, 25977771
1811	SRR1170439	Fischer 344	21 weeks	Female	25150839, 25150838, 25150837, 25254650, 25633159, 33354967, 24510058, 25977771
1812	SRR1170440	Fischer 344	21 weeks	Female	25150839, 25150838, 25150837, 25254650, 25633159, 33354967, 24510058, 25977771
1813	SRR1170441	Fischer 344	21 weeks	Female	25150839, 25150838, 25150837, 25254650, 25633159, 33354967, 24510058, 25977771
1814	SRR1170442	Fischer 344	21 weeks	Female	25150839, 25150838, 25150837, 25254650, 25633159, 33354967, 24510058, 25977771
1815	SRR1170443	Fischer 344	21 weeks	Female	25150839, 25150838, 25150837, 25254650, 25633159, 33354967, 24510058, 25977771
1816	SRR1170444	Fischer 344	21 weeks	Female	25150839, 25150838, 25150837, 25254650, 25633159, 33354967, 24510058, 25977771
1817	SRR1170445	Fischer 344	104 weeks	Female	25150839, 25150838, 25150837, 25254650, 25633159, 33354967, 24510058, 25977771
1818	SRR1170446	Fischer 344	104 weeks	Female	25150839, 25150838, 25150837, 25254650, 25633159, 33354967, 24510058, 25977771
1819	SRR1170447	Fischer 344	104 weeks	Female	25150839, 25150838, 25150837, 25254650, 25633159, 33354967, 24510058, 25977771
1820	SRR1170448	Fischer 344	104 weeks	Female	25150839, 25150838, 25150837, 25254650, 25633159, 33354967, 24510058, 25977771
1821	SRR1170449	Fischer 344	104 weeks	Female	25150839, 25150838, 25150837, 25254650, 25633159, 33354967, 24510058, 25977771
1822	SRR1170450	Fischer 344	104 weeks	Female	25150839, 25150838, 25150837, 25254650, 25633159, 33354967, 24510058, 25977771
1823	SRR1170451	Fischer 344	104 weeks	Female	25150839, 25150838, 25150837, 25254650, 25633159, 33354967, 24510058, 25977771
1824	SRR1170452	Fischer 344	104 weeks	Female	25150839, 25150838, 25150837, 25254650, 25633159, 33354967, 24510058, 25977771
1825	SRR1170453	Fischer 344	2 weeks	Male	25150839, 25150838, 25150837, 25254650, 25633159, 33354967, 24510058, 25977771
1826	SRR1170454	Fischer 344	2 weeks	Male	25150839, 25150838, 25150837, 25254650, 25633159, 33354967, 24510058, 25977771
1827	SRR1170455	Fischer 344	2 weeks	Male	25150839, 25150838, 25150837, 25254650, 25633159, 33354967, 24510058, 25977771
1828	SRR1170456	Fischer 344	2 weeks	Male	25150839, 25150838, 25150837, 25254650, 25633159, 33354967, 24510058, 25977771
1829	SRR1170457	Fischer 344	2 weeks	Male	25150839, 25150838, 25150837, 25254650, 25633159, 33354967, 24510058, 25977771
1830	SRR1170458	Fischer 344	2 weeks	Male	25150839, 25150838, 25150837, 25254650, 25633159, 33354967, 24510058, 25977771
1831	SRR1170459	Fischer 344	2 weeks	Male	25150839, 25150838, 25150837, 25254650, 25633159, 33354967, 24510058, 25977771
1832	SRR1170460	Fischer 344	2 weeks	Male	25150839, 25150838, 25150837, 25254650, 25633159, 33354967, 24510058, 25977771
1833	SRR1170461	Fischer 344	6 weeks	Male	25150839, 25150838, 25150837, 25254650, 25633159, 33354967, 24510058, 25977771
1834	SRR1170462	Fischer 344	6 weeks	Male	25150839, 25150838, 25150837, 25254650, 25633159, 33354967, 24510058, 25977771
1835	SRR1170463	Fischer 344	6 weeks	Male	25150839, 25150838, 25150837, 25254650, 25633159, 33354967, 24510058, 25977771
1836	SRR1170464	Fischer 344	6 weeks	Male	25150839, 25150838, 25150837, 25254650, 25633159, 33354967, 24510058, 25977771
1837	SRR1170465	Fischer 344	6 weeks	Male	25150839, 25150838, 25150837, 25254650, 25633159, 33354967, 24510058, 25977771
1838	SRR1170466	Fischer 344	6 weeks	Male	25150839, 25150838, 25150837, 25254650, 25633159, 33354967, 24510058, 25977771
1839	SRR1170467	Fischer 344	6 weeks	Male	25150839, 25150838, 25150837, 25254650, 25633159, 33354967, 24510058, 25977771
1840	SRR1170468	Fischer 344	6 weeks	Male	25150839, 25150838, 25150837, 25254650, 25633159, 33354967, 24510058, 25977771
1841	SRR1170469	Fischer 344	6 weeks	Male	25150839, 25150838, 25150837, 25254650, 25633159, 33354967, 24510058, 25977771
1842	SRR1170470	Fischer 344	21 weeks	Male	25150839, 25150838, 25150837, 25254650, 25633159, 33354967, 24510058, 25977771
1843	SRR1170471	Fischer 344	21 weeks	Male	25150839, 25150838, 25150837, 25254650, 25633159, 33354967, 24510058, 25977771
1844	SRR1170472	Fischer 344	21 weeks	Male	25150839, 25150838, 25150837, 25254650, 25633159, 33354967, 24510058, 25977771
1845	SRR1170473	Fischer 344	21 weeks	Male	25150839, 25150838, 25150837, 25254650, 25633159, 33354967, 24510058, 25977771
1846	SRR1170474	Fischer 344	21 weeks	Male	25150839, 25150838, 25150837, 25254650, 25633159, 33354967, 24510058, 25977771
1847	SRR1170475	Fischer 344	21 weeks	Male	25150839, 25150838, 25150837, 25254650, 25633159, 33354967, 24510058, 25977771
1848	SRR1170476	Fischer 344	21 weeks	Male	25150839, 25150838, 25150837, 25254650, 25633159, 33354967, 24510058, 25977771
1849	SRR1170477	Fischer 344	21 weeks	Male	25150839, 25150838, 25150837, 25254650, 25633159, 33354967, 24510058, 25977771
1850	SRR1170478	Fischer 344	104 weeks	Male	25150839, 25150838, 25150837, 25254650, 25633159, 33354967, 24510058, 25977771
1851	SRR1170479	Fischer 344	104 weeks	Male	25150839, 25150838, 25150837, 25254650, 25633159, 33354967, 24510058, 25977771
1852	SRR1170480	Fischer 344	104 weeks	Male	25150839, 25150838, 25150837, 25254650, 25633159, 33354967, 24510058, 25977771
1853	SRR1170481	Fischer 344	104 weeks	Male	25150839, 25150838, 25150837, 25254650, 25633159, 33354967, 24510058, 25977771
1854	SRR1170482	Fischer 344	104 weeks	Male	25150839, 25150838, 25150837, 25254650, 25633159, 33354967, 24510058, 25977771
1855	SRR1170483	Fischer 344	104 weeks	Male	25150839, 25150838, 25150837, 25254650, 25633159, 33354967, 24510058, 25977771
1856	SRR1170484	Fischer 344	104 weeks	Male	25150839, 25150838, 25150837, 25254650, 25633159, 33354967, 24510058, 25977771
1857	SRR1170485	Fischer 344	104 weeks	Male	25150839, 25150838, 25150837, 25254650, 25633159, 33354967, 24510058, 25977771
1858	SRR1170486	Fischer 344	104 weeks	Male	25150839, 25150838, 25150837, 25254650, 25633159, 33354967, 24510058, 25977771
1859	SRR7478426	Sprague Dawley			33159086
1860	SRR7478427	Sprague Dawley			33159086
1861	SRR7478428	Sprague Dawley			33159086
1862	SRR7478429	Sprague Dawley			33159086
1863	SRR11584422
1864	SRR11584424
1865	SRR11584425
1866	SRR11584426
1867	SRR11584427
1868	SRR11584428
1869	SRR5963468	Wistar	P0 (day of birth)	Female	29180763
1870	SRR5963469	Wistar	P0 (day of birth)	Female	29180763
1871	SRR6022982		P0 (day of birth)		29180763
1872	SRR6022983		P0 (day of birth)		29180763
1873	SRR11459906	BDII/Han			32927694
1874	SRR11459910	BDII/Han			32927694
1875	SRR11459911	BDII/Han			32927694
1876	SRR11459917	BDII/Han			32927694
1877	SRR11459925	BDII/Han			32927694
1878	SRR13685984				34747641
1879	SRR13685985				34747641
1880	SRR13685986				34747641
1881	SRR13685987				34747641
1882	SRR1170519	Fischer 344	2 weeks	Female	25150839, 25150838, 25150837, 25254650, 25633159, 33354967, 24510058, 25977771
1883	SRR1170520	Fischer 344	2 weeks	Female	25150839, 25150838, 25150837, 25254650, 25633159, 33354967, 24510058, 25977771
1884	SRR1170521	Fischer 344	2 weeks	Female	25150839, 25150838, 25150837, 25254650, 25633159, 33354967, 24510058, 25977771
1885	SRR1170522	Fischer 344	2 weeks	Female	25150839, 25150838, 25150837, 25254650, 25633159, 33354967, 24510058, 25977771
1886	SRR1170523	Fischer 344	2 weeks	Female	25150839, 25150838, 25150837, 25254650, 25633159, 33354967, 24510058, 25977771
1887	SRR1170524	Fischer 344	2 weeks	Female	25150839, 25150838, 25150837, 25254650, 25633159, 33354967, 24510058, 25977771
1888	SRR1170525	Fischer 344	2 weeks	Female	25150839, 25150838, 25150837, 25254650, 25633159, 33354967, 24510058, 25977771
1889	SRR1170526	Fischer 344	2 weeks	Female	25150839, 25150838, 25150837, 25254650, 25633159, 33354967, 24510058, 25977771
1890	SRR1170527	Fischer 344	6 weeks	Female	25150839, 25150838, 25150837, 25254650, 25633159, 33354967, 24510058, 25977771
1891	SRR1170528	Fischer 344	6 weeks	Female	25150839, 25150838, 25150837, 25254650, 25633159, 33354967, 24510058, 25977771
1892	SRR1170529	Fischer 344	6 weeks	Female	25150839, 25150838, 25150837, 25254650, 25633159, 33354967, 24510058, 25977771
1893	SRR1170530	Fischer 344	6 weeks	Female	25150839, 25150838, 25150837, 25254650, 25633159, 33354967, 24510058, 25977771
1894	SRR1170531	Fischer 344	6 weeks	Female	25150839, 25150838, 25150837, 25254650, 25633159, 33354967, 24510058, 25977771
1895	SRR1170532	Fischer 344	6 weeks	Female	25150839, 25150838, 25150837, 25254650, 25633159, 33354967, 24510058, 25977771
1896	SRR1170533	Fischer 344	6 weeks	Female	25150839, 25150838, 25150837, 25254650, 25633159, 33354967, 24510058, 25977771
1897	SRR1170534	Fischer 344	6 weeks	Female	25150839, 25150838, 25150837, 25254650, 25633159, 33354967, 24510058, 25977771
1898	SRR1170535	Fischer 344	21 weeks	Female	25150839, 25150838, 25150837, 25254650, 25633159, 33354967, 24510058, 25977771
1899	SRR1170536	Fischer 344	21 weeks	Female	25150839, 25150838, 25150837, 25254650, 25633159, 33354967, 24510058, 25977771
1900	SRR1170537	Fischer 344	21 weeks	Female	25150839, 25150838, 25150837, 25254650, 25633159, 33354967, 24510058, 25977771
1901	SRR1170538	Fischer 344	21 weeks	Female	25150839, 25150838, 25150837, 25254650, 25633159, 33354967, 24510058, 25977771
1902	SRR1170539	Fischer 344	21 weeks	Female	25150839, 25150838, 25150837, 25254650, 25633159, 33354967, 24510058, 25977771
1903	SRR1170540	Fischer 344	21 weeks	Female	25150839, 25150838, 25150837, 25254650, 25633159, 33354967, 24510058, 25977771
1904	SRR1170541	Fischer 344	21 weeks	Female	25150839, 25150838, 25150837, 25254650, 25633159, 33354967, 24510058, 25977771
1905	SRR1170542	Fischer 344	21 weeks	Female	25150839, 25150838, 25150837, 25254650, 25633159, 33354967, 24510058, 25977771
1906	SRR1170543	Fischer 344	21 weeks	Female	25150839, 25150838, 25150837, 25254650, 25633159, 33354967, 24510058, 25977771
1907	SRR1170544	Fischer 344	104 weeks	Female	25150839, 25150838, 25150837, 25254650, 25633159, 33354967, 24510058, 25977771
1908	SRR1170545	Fischer 344	104 weeks	Female	25150839, 25150838, 25150837, 25254650, 25633159, 33354967, 24510058, 25977771
1909	SRR1170546	Fischer 344	104 weeks	Female	25150839, 25150838, 25150837, 25254650, 25633159, 33354967, 24510058, 25977771
1910	SRR1170547	Fischer 344	104 weeks	Female	25150839, 25150838, 25150837, 25254650, 25633159, 33354967, 24510058, 25977771
1911	SRR1170548	Fischer 344	104 weeks	Female	25150839, 25150838, 25150837, 25254650, 25633159, 33354967, 24510058, 25977771
1912	SRR1170549	Fischer 344	104 weeks	Female	25150839, 25150838, 25150837, 25254650, 25633159, 33354967, 24510058, 25977771
1913	SRR1170550	Fischer 344	104 weeks	Female	25150839, 25150838, 25150837, 25254650, 25633159, 33354967, 24510058, 25977771
1914	SRR1170551	Fischer 344	104 weeks	Female	25150839, 25150838, 25150837, 25254650, 25633159, 33354967, 24510058, 25977771
1915	SRR1170552	Fischer 344	104 weeks	Female	25150839, 25150838, 25150837, 25254650, 25633159, 33354967, 24510058, 25977771
1916	SRR7478430	Sprague Dawley			33159086
1917	SRR7478431	Sprague Dawley			33159086
1918	SRR7478432	Sprague Dawley			33159086
1919	SRR7478433	Sprague Dawley			33159086
1920	SRR1613416	Sprague Dawley	adult	Male	26177368
1921	SRR1613417	Sprague Dawley	adult	Male	26177368
1922	SRR1613418	Sprague Dawley	adult	Male	26177368
1923	SRR1613419	Sprague Dawley	adult	Male	26177368
1924	SRR1613420	Sprague Dawley	adult	Male	26177368
1925	SRR1613421	Sprague Dawley	adult	Male	26177368
1926	SRR9214989
1927	SRR9214992
1928	SRR9214995
1929	SRR9214998
1930	SRR9215001
1931	SRR9215004
1932	SRR9215007
1933	SRR9215010
1934	SRR12394485	Sprague Dawley			33162897
1935	SRR12394486	Sprague Dawley			33162897
1936	SRR12394487	Sprague Dawley			33162897
1937	SRR4436889	Sprague Dawley			28363030
1938	SRR4436890	Sprague Dawley			28363030
1939	SRR4436891	Sprague Dawley			28363030
1940	SRR4436892	Sprague Dawley			28363030
1941	SRR4436893	Sprague Dawley			28363030
1942	SRR8664449				31283468
1943	SRR8664450				31283468
1944	SRR8664451				31283468
1945	SRR8664452				31283468
1946	SRR8664453				31283468
1947	SRR8664454				31283468
1948	SRR8664455				31283468
1949	SRR8664456				31283468
1950	SRR8664457				31283468
1951	SRR8664458				31283468
1952	SRR8664459				31283468
1953	SRR8664460				31283468
1954	SRR13481737				34413515
1955	SRR13481738				34413515
1956	SRR13481739				34413515
1957	SRR13481740				34413515
1958	SRR13481741				34413515
1959	SRR13481742				34413515
1960	SRR13481743				34413515
1961	SRR13481744				34413515
1962	SRR13481745				34413515
1963	SRR13481746				34413515
1964	SRR13481747				34413515
1965	SRR13481748				34413515
1966	SRR13481749				34413515
1967	SRR13481750				34413515
1968	SRR13481751				34413515
1969	SRR13481752				34413515
1970	SRR13481753				34413515
1971	SRR13481754				34413515
1972	SRR3467514	Sprague Dawley	6-9 weeks	Female	27913140
1973	SRR3467515	Sprague Dawley	6-9 weeks	Female	27913140
1974	SRR3467516	Sprague Dawley	6-9 weeks	Female	27913140
1975	SRR3467517	Sprague Dawley	6-9 weeks	Female	27913140
1976	SRR3467518	Sprague Dawley	6-9 weeks	Female	27913140
1977	SRR3467519	Sprague Dawley	6-9 weeks	Female	27913140
1978	SRR3467520	Sprague Dawley	6-9 weeks	Female	27913140
1979	SRR3467521	Sprague Dawley	6-9 weeks	Female	27913140
1980	SRR3467522	Sprague Dawley	6-9 weeks	Female	27913140
1981	SRR3467523	Sprague Dawley	6-9 weeks	Female	27913140
1982	SRR3467524	Sprague Dawley	6-9 weeks	Female	27913140
1983	SRR3467525	Sprague Dawley	6-9 weeks	Female	27913140
1984	SRR3467526	Sprague Dawley	6-9 weeks	Female	27913140
1985	SRR3467527	Sprague Dawley	6-9 weeks	Female	27913140
1986	SRR3467528	Sprague Dawley	6-9 weeks	Female	27913140
1987	SRR3467529	Sprague Dawley	6-9 weeks	Female	27913140
1988	SRR3467530	Sprague Dawley	6-9 weeks	Female	27913140
1989	SRR3467531	Sprague Dawley	6-9 weeks	Female	27913140
1990	SRR3467532	Sprague Dawley	6-9 weeks	Female	27913140
1991	SRR3467533	Sprague Dawley	6-9 weeks	Female	27913140
1992	SRR3467534	Sprague Dawley	6-9 weeks	Female	27913140
1993	SRR3467535	Sprague Dawley	6-9 weeks	Female	27913140
1994	SRR3467536	Sprague Dawley	6-9 weeks	Female	27913140
1995	SRR3467537	Sprague Dawley	6-9 weeks	Female	27913140
1996	SRR15914040	Wistar-Furth			35087569
1997	SRR15914042	Wistar-Furth			35087569
1998	SRR15914045	Wistar-Furth			35087569
1999	SRR15914047	Wistar-Furth			35087569
[truncated: 763 more rows]
